# Supplementary material for: A habenula-insular circuit encodes the willingness to act
Source: Nat Commun. 2021 Nov 3;12:6329. doi: 10.1038/s41467-021-26569-1 (PMC8566457; doi:10.1038/s41467-021-26569-1)
Supplement: Supplementary file 4 — Source Data [file 41467_2021_26569_MOESM4_ESM.xlsx]

## Sheet: Fig.1
Fig.1 and Table.S1
		• subjectNumber (column A) is the number of the participant. Subject 18 was excluded from all behavioural analyses for failing to respond frequently enough according to an a priori exclusion criterion (response rate of more than 85% or less than 15%). • trialN (column B) is the number of trials. • magnitude (column C) is the reward magnitude of the potential reward: low (5p), medium (10p) or high…
subjectNumber	trialN	magnitude	nDots	probability	response	RT	isReward	forceData	sumReward	blockType	responseHistory	rewardHistory	expectedValue	expectedValueHistory	willingness_to_act
1	1	10	11	0.52381	0	NaN	0	NaN	0	11	NaN	NaN	5.2381	NaN	NaN
1	2	10	6	0.285714	0	NaN	0	NaN	0	11	0	0	2.85714	5.2381	0.188924
1	3	20	10	0.47619	1	0.966719	0	-2.91729	0	11	0	0	9.52381	2.85714	0.990793
1	4	5	6	0.285714	0	NaN	0	NaN	0	11	1	0	1.42857	9.52381	0.0534422
1	5	5	14	0.666667	0	NaN	0	NaN	0	11	0	0	3.33333	1.42857	0.434873
1	6	5	3	0.142857	0	NaN	0	NaN	0	11	0	0	0.714286	3.33333	0.00715228
1	7	10	1	0.047619	0	NaN	0	NaN	0	11	0	0	0.47619	0.714286	0.00710134
1	8	10	19	0.904762	1	1.11314	1	0.758548	10	11	0	0	9.04762	0.47619	0.991604
1	9	5	1	0.047619	0	NaN	0	NaN	10	11	1	1	0.238095	9.04762	0.00476766
1	10	5	12	0.571429	0	NaN	0	NaN	10	11	0	0	2.85714	0.238095	0.183903
1	11	10	18	0.857143	1	0.848407	1	0.46788	20	11	0	0	8.57143	2.85714	0.988085
1	12	20	14	0.666667	1	0.798685	1	-0.512589	40	11	1	1	13.3333	8.57143	0.999631
1	13	10	5	0.238095	0	NaN	0	NaN	40	11	1	1	2.38095	13.3333	0.179195
1	14	10	12	0.571429	1	0.929158	0	1.08672	40	11	0	0	5.71429	2.38095	0.72776
1	15	5	16	0.761905	0	NaN	0	NaN	40	11	1	0	3.80952	5.71429	0.658206
1	16	20	2	0.0952381	0	NaN	0	NaN	40	11	0	0	1.90476	3.80952	0.162297
1	17	10	4	0.190476	0	NaN	0	NaN	40	11	0	0	1.90476	1.90476	0.0282486
1	18	5	3	0.142857	0	NaN	0	NaN	40	11	0	0	0.714286	1.90476	0.00379315
1	19	5	13	0.619048	0	NaN	0	NaN	40	11	0	0	3.09524	0.714286	0.209538
1	20	5	21	1	1	1.12431	1	-0.300605	45	11	0	0	5	3.09524	0.923024
1	21	5	12	0.571429	0	NaN	0	NaN	45	11	1	1	2.85714	5	0.19207
1	22	5	10	0.47619	0	NaN	0	NaN	45	11	0	0	2.38095	2.85714	0.075986
1	23	10	5	0.238095	0	NaN	0	NaN	45	11	0	0	2.38095	2.38095	0.0406321
1	24	5	17	0.809524	1	1.47915	1	-0.231874	50	11	0	0	4.04762	2.38095	0.614946
1	25	10	10	0.47619	1	0.969953	1	1.5771	60	11	1	1	4.7619	4.04762	0.390653
1	26	5	5	0.238095	0	NaN	0	NaN	60	11	1	1	1.19048	4.7619	0.00849538
1	27	5	7	0.333333	0	NaN	0	NaN	60	11	0	0	1.66667	1.19048	0.0143393
1	28	10	2	0.0952381	0	NaN	0	NaN	60	11	0	0	0.952381	1.66667	0.00622707
1	29	5	7	0.333333	0	NaN	0	NaN	60	11	0	0	1.66667	0.952381	0.0129123
1	30	5	7	0.333333	0	NaN	0	NaN	60	11	0	0	1.66667	1.66667	0.0136073
1	31	5	10	0.47619	0	NaN	0	NaN	60	11	0	0	2.38095	1.66667	0.0478083
1	32	10	13	0.619048	1	1.0035	1	0.640359	70	11	0	0	6.19048	2.38095	0.699192
1	33	5	3	0.142857	0	NaN	0	NaN	70	11	1	1	0.714286	6.19048	0.00323727
1	34	20	1	0.047619	0	NaN	0	NaN	70	11	0	0	0.952381	0.714286	0.0303962
1	35	20	3	0.142857	1	1.04004	0	0.223894	70	11	0	0	2.85714	0.952381	0.120977
1	36	20	19	0.904762	1	1.04519	0	1.24989	70	11	1	0	18.0952	2.85714	0.999954
1	37	20	20	0.952381	1	0.807211	1	-0.539328	90	99	1	0	19.0476	18.0952	0.99959
1	38	10	4	0.190476	1	0.887726	0	1.76643	90	99	1	1	1.90476	19.0476	0.222032
1	39	10	12	0.571429	1	0.727307	0	-0.0345821	90	99	1	0	5.71429	1.90476	0.352181
1	40	10	21	1	1	0.72616	1	1.04465	100	99	1	0	10	5.71429	0.955431
1	41	20	21	1	1	0.89049	1	1.37609	120	99	1	1	20	10	0.999233
1	42	20	20	0.952381	1	0.646056	1	0.6464	140	99	1	1	19.0476	20	0.999611
1	43	20	9	0.428571	1	0.8379	0	-0.365786	140	99	1	1	8.57143	19.0476	0.824375
1	44	10	19	0.904762	1	0.75759	1	0.0737558	150	99	1	0	9.04762	8.57143	0.92828
1	45	20	3	0.142857	0	NaN	0	NaN	150	99	1	1	2.85714	9.04762	0.0408273
1	46	20	2	0.0952381	0	NaN	0	NaN	150	99	0	0	1.90476	2.85714	0.0120507
1	47	10	15	0.714286	1	0.929111	1	0.402916	160	99	0	0	7.14286	1.90476	0.57412
1	48	20	18	0.857143	1	0.889085	1	0.0576254	180	99	1	1	17.1429	7.14286	0.992358
1	49	20	16	0.761905	1	0.887712	0	0.213574	180	99	1	1	15.2381	17.1429	0.993215
1	50	20	17	0.809524	1	0.76709	1	-0.306264	200	99	1	0	16.1905	15.2381	0.994853
1	51	10	16	0.761905	1	0.877278	0	-0.660816	200	99	1	1	7.61905	16.1905	0.89942
1	52	20	14	0.666667	1	0.970283	1	1.14625	220	99	1	0	13.3333	7.61905	0.926948
1	53	5	21	1	0	NaN	0	NaN	220	99	1	1	5	13.3333	0.851172
1	54	20	8	0.380952	0	NaN	0	NaN	220	99	0	0	7.61905	5	0.252575
1	55	10	11	0.52381	0	NaN	0	NaN	220	99	0	0	5.2381	7.61905	0.3295
1	56	20	18	0.857143	1	1.0836	0	0.0300047	220	99	0	0	17.1429	5.2381	0.988526
1	57	5	4	0.190476	0	NaN	0	NaN	220	99	1	0	0.952381	17.1429	0.0897925
1	58	10	11	0.52381	0	NaN	0	NaN	220	99	0	0	5.2381	0.952381	0.157841
1	59	20	14	0.666667	1	0.961308	1	-1.61394	240	99	0	0	13.3333	5.2381	0.891643
1	60	10	9	0.428571	0	NaN	0	NaN	240	99	1	1	4.28571	13.3333	0.264087
1	61	5	13	0.619048	0	NaN	0	NaN	240	99	0	0	3.09524	4.28571	0.161782
1	62	10	7	0.333333	0	NaN	0	NaN	240	99	0	0	3.33333	3.09524	0.0480126
1	63	20	20	0.952381	1	1.16422	1	0.408894	260	99	0	0	19.0476	3.33333	0.993725
1	64	20	14	0.666667	1	1.44869	1	0.960681	280	99	1	1	13.3333	19.0476	0.971874
1	65	20	7	0.333333	0	NaN	0	NaN	280	99	1	1	6.66667	13.3333	0.243298
1	66	10	19	0.904762	1	1.20291	1	0.194572	290	99	0	0	9.04762	6.66667	0.83464
1	67	5	17	0.809524	0	NaN	0	NaN	290	99	1	1	4.04762	9.04762	0.409053
1	68	20	17	0.809524	0	NaN	0	NaN	290	99	0	0	16.1905	4.04762	0.964092
1	69	20	12	0.571429	1	0.918843	1	-0.210011	310	99	0	0	11.4286	16.1905	0.881563
1	70	10	20	0.952381	1	0.961466	1	-0.737964	320	99	1	1	9.52381	11.4286	0.908595
1	71	5	11	0.52381	0	NaN	0	NaN	320	99	1	1	2.61905	9.52381	0.11818
1	72	5	20	0.952381	0	NaN	0	NaN	320	99	0	0	4.7619	2.61905	0.385616
1	73	5	19	0.904762	0	NaN	0	NaN	320	11	0	0	4.52381	4.7619	0.449806
1	74	10	3	0.142857	0	NaN	0	NaN	320	11	0	0	1.42857	4.52381	0.00270258
1	75	10	4	0.190476	0	NaN	0	NaN	320	11	0	0	1.90476	1.42857	0.00301804
1	76	10	13	0.619048	1	1.00312	1	-1.63398	330	11	0	0	6.19048	1.90476	0.291676
1	77	20	1	0.047619	0	NaN	0	NaN	330	11	1	1	0.952381	6.19048	0.0106392
1	78	5	9	0.428571	0	NaN	0	NaN	330	11	0	0	2.14286	0.952381	0.00491871
1	79	5	3	0.142857	0	NaN	0	NaN	330	11	0	0	0.714286	2.14286	0.000387421
1	80	10	10	0.47619	0	NaN	0	NaN	330	11	0	0	4.7619	0.714286	0.0562047
1	81	5	1	0.047619	0	NaN	0	NaN	330	11	0	0	0.238095	4.7619	0.000206682
1	82	5	6	0.285714	0	NaN	0	NaN	330	11	0	0	1.42857	0.238095	0.00102451
1	83	20	5	0.238095	0	NaN	0	NaN	330	11	0	0	4.7619	1.42857	0.0947172
1	84	5	9	0.428571	0	NaN	0	NaN	330	11	0	0	2.14286	4.7619	0.00635746
1	85	10	2	0.0952381	0	NaN	0	NaN	330	11	0	0	0.952381	2.14286	0.000764686
1	86	20	11	0.52381	1	1.12154	0	0.608294	330	11	0	0	10.4762	0.952381	0.8838
1	87	10	13	0.619048	1	1.15976	1	0.62022	340	11	1	0	6.19048	10.4762	0.41387
1	88	5	10	0.47619	0	NaN	0	NaN	340	11	1	1	2.38095	6.19048	0.00888634
1	89	10	9	0.428571	0	NaN	0	NaN	340	11	0	0	4.28571	2.38095	0.0295028
1	90	5	17	0.809524	0	NaN	0	NaN	340	11	0	0	4.04762	4.28571	0.142588
1	91	5	5	0.238095	0	NaN	0	NaN	340	11	0	0	1.19048	4.04762	0.000759852
1	92	5	6	0.285714	0	NaN	0	NaN	340	11	0	0	1.42857	1.19048	0.000791635
1	93	5	14	0.666667	0	NaN	0	NaN	340	11	0	0	3.33333	1.42857	0.0265459
1	94	10	5	0.238095	0	NaN	0	NaN	340	11	0	0	2.38095	3.33333	0.00322036
1	95	5	6	0.285714	0	NaN	0	NaN	340	11	0	0	1.42857	2.38095	0.000822218
1	96	20	11	0.52381	1	1.08456	1	-0.784561	360	11	0	0	10.4762	1.42857	0.846849
1	97	5	8	0.380952	0	NaN	0	NaN	360	11	1	1	1.90476	10.4762	0.00451427
1	98	5	19	0.904762	1	1.83948	0	-1.12976	360	11	0	0	4.52381	1.90476	0.180253
1	99	20	1	0.047619	0	NaN	0	NaN	360	11	1	0	0.952381	4.52381	0.00375827
1	100	5	2	0.0952381	0	NaN	0	NaN	360	11	0	0	0.47619	0.952381	9.63e-05
1	101	20	21	1	1	0.958287	1	0.0358856	380	11	0	0	20	0.47619	0.999854
1	102	10	17	0.809524	1	0.960151	1	1.16063	390	11	1	1	8.09524	20	0.922045
1	103	5	12	0.571429	0	NaN	0	NaN	390	11	1	1	2.85714	8.09524	0.0154558
1	104	5	7	0.333333	0	NaN	0	NaN	390	11	0	0	1.66667	2.85714	0.000967069
1	105	10	16	0.761905	0	NaN	0	NaN	390	11	0	0	7.61905	1.66667	0.404136
1	106	10	3	0.142857	0	NaN	0	NaN	390	11	0	0	1.42857	7.61905	0.00119227
1	107	5	1	0.047619	0	NaN	0	NaN	390	11	0	0	0.238095	1.42857	5.04e-05
1	108	10	6	0.285714	0	NaN	0	NaN	390	11	0	0	2.85714	0.238095	0.00219861
1	109	5	13	0.619048	0	NaN	0	NaN	390	99	0	0	3.09524	2.85714	0.0253575
1	110	10	8	0.380952	0	NaN	0	NaN	390	99	0	0	3.80952	3.09524	0.0115396
1	111	20	4	0.190476	0	NaN	0	NaN	390	99	0	0	3.80952	3.80952	0.00355878
1	112	20	5	0.238095	0	NaN	0	NaN	390	99	0	0	4.7619	3.80952	0.00597567
1	113	10	15	0.714286	1	0.879459	0	-0.190469	390	99	0	0	7.14286	4.7619	0.136816
1	114	20	16	0.761905	1	0.837458	1	-1.14006	410	99	1	0	15.2381	7.14286	0.776288
1	115	20	13	0.619048	1	0.918241	0	1.41199	410	99	1	1	12.381	15.2381	0.63702
1	116	20	11	0.52381	0	NaN	0	NaN	410	99	1	0	10.4762	12.381	0.277451
1	117	20	17	0.809524	1	1.00111	1	0.357593	430	99	0	0	16.1905	10.4762	0.904667
1	118	5	17	0.809524	0	NaN	0	NaN	430	99	1	1	4.04762	16.1905	0.198968
1	119	20	20	0.952381	1	1.08232	1	-0.278327	450	99	0	0	19.0476	4.04762	0.953935
1	120	20	18	0.857143	1	1.09152	1	-0.202069	470	99	1	1	17.1429	19.0476	0.97471
1	121	5	17	0.809524	0	NaN	0	NaN	470	99	1	1	4.04762	17.1429	0.200178
1	122	20	21	1	1	0.878804	1	-0.992118	490	99	0	0	20	4.04762	0.969978
1	123	20	16	0.761905	1	0.878192	0	0.835215	490	99	1	1	15.2381	20	0.927034
1	124	5	2	0.0952381	0	NaN	0	NaN	490	99	1	0	0.47619	15.2381	0.00361543
1	125	20	13	0.619048	0	NaN	0	NaN	490	99	0	0	12.381	0.47619	0.173187
1	126	10	21	1	1	1.24716	1	-0.0355153	500	99	0	0	10	12.381	0.687254
1	127	5	15	0.714286	0	NaN	0	NaN	500	99	1	1	3.57143	10	0.0456235
1	128	10	14	0.666667	0	NaN	0	NaN	500	99	0	0	6.66667	3.57143	0.0510945
1	129	10	15	0.714286	0	NaN	0	NaN	500	99	0	0	7.14286	6.66667	0.0991792
1	130	20	12	0.571429	0	NaN	0	NaN	500	99	0	0	11.4286	7.14286	0.188227
1	131	20	19	0.904762	1	0.920093	1	1.12885	520	99	0	0	18.0952	11.4286	0.950621
1	132	5	9	0.428571	0	NaN	0	NaN	520	99	1	1	2.14286	18.0952	0.0230004
1	133	10	18	0.857143	1	1.47948	0	-0.927971	520	99	0	0	8.57143	2.14286	0.134769
1	134	10	6	0.285714	0	NaN	0	NaN	520	99	1	0	2.85714	8.57143	0.00400481
1	135	20	14	0.666667	0	NaN	0	NaN	520	99	0	0	13.3333	2.85714	0.253413
1	136	10	19	0.904762	1	2.04134	1	0.498662	530	99	0	0	9.04762	13.3333	0.453173
1	137	20	8	0.380952	0	NaN	0	NaN	530	99	1	1	7.61905	9.04762	0.0207304
1	138	10	16	0.761905	0	NaN	0	NaN	530	99	0	0	7.61905	7.61905	0.112247
1	139	10	1	0.047619	0	NaN	0	NaN	530	99	0	0	0.47619	7.61905	0.000561729
1	140	20	21	1	1	1.56403	1	-1.11446	550	99	0	0	20	0.47619	0.911877
1	141	10	9	0.428571	0	NaN	0	NaN	550	99	1	1	4.28571	20	0.0373606
1	142	20	15	0.714286	0	NaN	0	NaN	550	99	0	0	14.2857	4.28571	0.35312
1	143	20	4	0.190476	0	NaN	0	NaN	550	99	0	0	3.80952	14.2857	0.00401585
1	144	10	14	0.666667	0	NaN	0	NaN	550	99	0	0	6.66667	3.80952	0.0293537
1	145	5	1	0.047619	0	NaN	0	NaN	550	11	0	0	0.238095	6.66667	2.32e-05
1	146	5	20	0.952381	0	NaN	0	NaN	550	11	0	0	4.7619	0.238095	0.0428736
1	147	20	5	0.238095	0	NaN	0	NaN	550	11	0	0	4.7619	4.7619	0.0139065
1	148	20	6	0.285714	0	NaN	0	NaN	550	11	0	0	5.71429	4.7619	0.0277636
1	149	20	13	0.619048	0	NaN	0	NaN	550	11	0	0	12.381	5.71429	0.849661
1	150	10	7	0.333333	0	NaN	0	NaN	550	11	0	0	3.33333	12.381	0.00361112
1	151	10	2	0.0952381	0	NaN	0	NaN	550	11	0	0	0.952381	3.33333	7.27e-05
1	152	5	9	0.428571	0	NaN	0	NaN	550	11	0	0	2.14286	0.952381	0.000297916
1	153	5	6	0.285714	0	NaN	0	NaN	550	11	0	0	1.42857	2.14286	8.83e-05
1	154	20	6	0.285714	0	NaN	0	NaN	550	11	0	0	5.71429	1.42857	0.0146489
1	155	5	18	0.857143	0	NaN	0	NaN	550	11	0	0	4.28571	5.71429	0.0256919
1	156	10	13	0.619048	0	NaN	0	NaN	550	11	0	0	6.19048	4.28571	0.0260839
1	157	10	18	0.857143	0	NaN	0	NaN	550	11	0	0	8.57143	6.19048	0.332176
1	158	5	7	0.333333	0	NaN	0	NaN	550	11	0	0	1.66667	8.57143	0.000258289
1	159	20	16	0.761905	1	1.20594	1	-2.38933	570	11	0	0	15.2381	1.66667	0.955498
1	160	5	2	0.0952381	0	NaN	0	NaN	570	11	1	1	0.47619	15.2381	5.33e-05
1	161	5	11	0.52381	0	NaN	0	NaN	570	11	0	0	2.61905	0.47619	0.000483416
1	162	10	3	0.142857	0	NaN	0	NaN	570	11	0	0	1.42857	2.61905	7.53e-05
1	163	5	6	0.285714	0	NaN	0	NaN	570	11	0	0	1.42857	1.42857	5.52e-05
1	164	5	4	0.190476	0	NaN	0	NaN	570	11	0	0	0.952381	1.42857	2.19e-05
1	165	5	4	0.190476	0	NaN	0	NaN	570	11	0	0	0.952381	0.952381	1.98e-05
1	166	10	1	0.047619	0	NaN	0	NaN	570	11	0	0	0.47619	0.952381	1.77e-05
1	167	5	10	0.47619	0	NaN	0	NaN	570	11	0	0	2.38095	0.47619	0.000247178
1	168	10	6	0.285714	0	NaN	0	NaN	570	11	0	0	2.85714	2.38095	0.00029692
1	169	5	3	0.142857	0	NaN	0	NaN	570	11	0	0	0.714286	2.85714	1.39e-05
1	170	5	15	0.714286	0	NaN	0	NaN	570	11	0	0	3.57143	0.714286	0.00208217
1	171	5	8	0.380952	0	NaN	0	NaN	570	11	0	0	1.90476	3.57143	0.000129869
1	172	10	18	0.857143	1	1.27872	1	-1.73391	580	11	0	0	8.57143	1.90476	0.140137
1	173	10	13	0.619048	0	NaN	0	NaN	580	11	1	1	6.19048	8.57143	0.0207358
1	174	10	13	0.619048	0	NaN	0	NaN	580	11	0	0	6.19048	6.19048	0.0169514
1	175	5	11	0.52381	0	NaN	0	NaN	580	11	0	0	2.61905	6.19048	0.000588776
1	176	5	3	0.142857	0	NaN	0	NaN	580	11	0	0	0.714286	2.61905	1.04e-05
1	177	20	14	0.666667	0	NaN	0	NaN	580	11	0	0	13.3333	0.714286	0.684632
1	178	10	11	0.52381	0	NaN	0	NaN	580	11	0	0	5.2381	13.3333	0.0122728
1	179	10	4	0.190476	0	NaN	0	NaN	580	11	0	0	1.90476	5.2381	9.5e-05
1	180	5	8	0.380952	0	NaN	0	NaN	580	11	0	0	1.90476	1.90476	7.46e-05
2	1	5	19	0.904762	1	0.997757	0	-2.49626	0	99	NaN	NaN	4.52381	NaN	NaN
2	2	20	17	0.809524	1	1.12158	0	-0.730162	0	99	1	0	16.1905	4.52381	NaN
2	3	10	12	0.571429	1	1.23559	1	2.52711	10	99	1	0	5.71429	16.1905	NaN
2	4	20	21	1	1	0.766677	1	0.575934	30	99	1	1	20	5.71429	NaN
2	5	20	13	0.619048	1	0.767515	1	-1.76487	50	99	1	1	12.381	20	NaN
2	6	20	18	0.857143	1	0.930697	1	-0.76918	70	99	1	1	17.1429	12.381	NaN
2	7	10	12	0.571429	1	1.04145	1	-1.74868	80	99	1	1	5.71429	17.1429	NaN
2	8	20	20	0.952381	1	0.990855	1	-0.1573	100	99	1	1	19.0476	5.71429	NaN
2	9	20	2	0.0952381	0	NaN	0	NaN	100	99	1	1	1.90476	19.0476	NaN
2	10	20	19	0.904762	1	0.800704	1	-1.60906	120	99	0	0	18.0952	1.90476	NaN
2	11	10	9	0.428571	1	0.838857	1	-0.0874271	130	99	1	1	4.28571	18.0952	NaN
2	12	20	16	0.761905	1	0.723143	0	-0.799158	130	99	1	1	15.2381	4.28571	NaN
2	13	20	9	0.428571	1	1.04369	0	-0.848345	130	99	1	0	8.57143	15.2381	NaN
2	14	5	21	1	1	1.0832	1	0.0965187	135	99	1	0	5	8.57143	NaN
2	15	5	10	0.47619	0	NaN	0	NaN	135	99	1	1	2.38095	5	NaN
2	16	10	16	0.761905	1	0.962979	1	-1.20522	145	99	0	0	7.61905	2.38095	NaN
2	17	10	3	0.142857	0	NaN	0	NaN	145	99	1	1	1.42857	7.61905	NaN
2	18	10	18	0.857143	1	1.04931	1	-0.149661	155	99	0	0	8.57143	1.42857	NaN
2	19	20	7	0.333333	0	NaN	0	NaN	155	99	1	1	6.66667	8.57143	NaN
2	20	20	15	0.714286	1	0.725796	0	0.380525	155	99	0	0	14.2857	6.66667	NaN
2	21	20	13	0.619048	1	0.640985	0	-0.24804	155	99	1	0	12.381	14.2857	NaN
2	22	20	10	0.47619	1	0.919007	0	-1.22933	155	99	1	0	9.52381	12.381	NaN
2	23	20	9	0.428571	1	0.684544	0	0.687215	155	99	1	0	8.57143	9.52381	NaN
2	24	5	2	0.0952381	0	NaN	0	NaN	155	99	1	0	0.47619	8.57143	NaN
2	25	20	16	0.761905	1	1.08196	1	-1.22083	175	99	0	0	15.2381	0.47619	NaN
2	26	10	21	1	1	0.924446	1	-0.511362	185	99	1	1	10	15.2381	NaN
2	27	20	11	0.52381	1	0.644882	0	0.535062	185	99	1	1	10.4762	10	NaN
2	28	5	21	1	0	NaN	0	NaN	185	99	1	0	5	10.4762	NaN
2	29	10	19	0.904762	1	1.04104	1	0.0249522	195	99	0	0	9.04762	5	NaN
2	30	20	6	0.285714	0	NaN	0	NaN	195	99	1	1	5.71429	9.04762	NaN
2	31	5	13	0.619048	0	NaN	0	NaN	195	99	0	0	3.09524	5.71429	NaN
2	32	10	1	0.047619	0	NaN	0	NaN	195	99	0	0	0.47619	3.09524	NaN
2	33	10	13	0.619048	1	1.48845	0	-0.290878	195	99	0	0	6.19048	0.47619	NaN
2	34	20	19	0.904762	1	0.75814	1	0.235354	215	99	1	0	18.0952	6.19048	NaN
2	35	10	18	0.857143	1	0.888235	1	1.02946	225	99	1	1	8.57143	18.0952	NaN
2	36	10	16	0.761905	1	1.08293	0	-0.959973	225	99	1	1	7.61905	8.57143	NaN
2	37	10	1	0.047619	0	NaN	0	NaN	225	11	1	0	0.47619	7.61905	NaN
2	38	5	2	0.0952381	0	NaN	0	NaN	225	11	0	0	0.47619	0.47619	NaN
2	39	10	11	0.52381	0	NaN	0	NaN	225	11	0	0	5.2381	0.47619	NaN
2	40	10	4	0.190476	0	NaN	0	NaN	225	11	0	0	1.90476	5.2381	NaN
2	41	5	5	0.238095	0	NaN	0	NaN	225	11	0	0	1.19048	1.90476	NaN
2	42	10	19	0.904762	1	0.918518	1	0.454327	235	11	0	0	9.04762	1.19048	NaN
2	43	5	5	0.238095	0	NaN	0	NaN	235	11	1	1	1.19048	9.04762	NaN
2	44	10	11	0.52381	0	NaN	0	NaN	235	11	0	0	5.2381	1.19048	NaN
2	45	5	7	0.333333	0	NaN	0	NaN	235	11	0	0	1.66667	5.2381	NaN
2	46	10	5	0.238095	0	NaN	0	NaN	235	11	0	0	2.38095	1.66667	NaN
2	47	20	7	0.333333	1	1.24291	0	-1.16344	235	11	0	0	6.66667	2.38095	NaN
2	48	5	8	0.380952	0	NaN	0	NaN	235	11	1	0	1.90476	6.66667	NaN
2	49	5	1	0.047619	0	NaN	0	NaN	235	11	0	0	0.238095	1.90476	NaN
2	50	20	15	0.714286	1	0.880061	0	1.81305	235	11	0	0	14.2857	0.238095	NaN
2	51	5	5	0.238095	0	NaN	0	NaN	235	11	1	0	1.19048	14.2857	NaN
2	52	10	9	0.428571	0	NaN	0	NaN	235	11	0	0	4.28571	1.19048	NaN
2	53	10	1	0.047619	0	NaN	0	NaN	235	11	0	0	0.47619	4.28571	NaN
2	54	10	19	0.904762	1	0.72463	1	1.4297	245	11	0	0	9.04762	0.47619	NaN
2	55	10	6	0.285714	0	NaN	0	NaN	245	11	1	1	2.85714	9.04762	NaN
2	56	10	9	0.428571	0	NaN	0	NaN	245	11	0	0	4.28571	2.85714	NaN
2	57	5	5	0.238095	0	NaN	0	NaN	245	11	0	0	1.19048	4.28571	NaN
2	58	5	21	1	0	NaN	0	NaN	245	11	0	0	5	1.19048	NaN
2	59	5	21	1	1	0.806311	1	-1.39819	250	11	0	0	5	5	NaN
2	60	5	6	0.285714	0	NaN	0	NaN	250	11	1	1	1.42857	5	NaN
2	61	5	19	0.904762	0	NaN	0	NaN	250	11	0	0	4.52381	1.42857	NaN
2	62	5	14	0.666667	0	NaN	0	NaN	250	11	0	0	3.33333	4.52381	NaN
2	63	20	10	0.47619	1	1.08179	1	-0.959952	270	11	0	0	9.52381	3.33333	NaN
2	64	5	8	0.380952	0	NaN	0	NaN	270	11	1	1	1.90476	9.52381	NaN
2	65	20	12	0.571429	1	0.684501	1	1.0437	290	11	0	0	11.4286	1.90476	NaN
2	66	5	5	0.238095	0	NaN	0	NaN	290	11	1	1	1.19048	11.4286	NaN
2	67	5	8	0.380952	0	NaN	0	NaN	290	11	0	0	1.90476	1.19048	NaN
2	68	5	9	0.428571	0	NaN	0	NaN	290	11	0	0	2.14286	1.90476	NaN
2	69	20	1	0.047619	0	NaN	0	NaN	290	11	0	0	0.952381	2.14286	NaN
2	70	20	2	0.0952381	0	NaN	0	NaN	290	11	0	0	1.90476	0.952381	NaN
2	71	5	8	0.380952	1	0.924671	0	-0.261335	290	11	0	0	1.90476	1.90476	NaN
2	72	10	5	0.238095	0	NaN	0	NaN	290	11	1	0	2.38095	1.90476	NaN
2	73	20	15	0.714286	1	0.83687	1	0.457558	310	99	0	0	14.2857	2.38095	NaN
2	74	20	3	0.142857	0	NaN	0	NaN	310	99	1	1	2.85714	14.2857	NaN
2	75	10	15	0.714286	1	0.83522	1	-0.842707	320	99	0	0	7.14286	2.85714	NaN
2	76	20	12	0.571429	1	0.686259	0	1.98378	320	99	1	1	11.4286	7.14286	NaN
2	77	10	19	0.904762	1	0.928705	1	-0.340838	330	99	1	0	9.04762	11.4286	NaN
2	78	20	1	0.047619	0	NaN	0	NaN	330	99	1	1	0.952381	9.04762	NaN
2	79	5	14	0.666667	0	NaN	0	NaN	330	99	0	0	3.33333	0.952381	NaN
2	80	20	6	0.285714	0	NaN	0	NaN	330	99	0	0	5.71429	3.33333	NaN
2	81	20	16	0.761905	1	0.684213	0	0.98889	330	99	0	0	15.2381	5.71429	NaN
2	82	20	20	0.952381	1	0.806464	1	2.58468	350	99	1	0	19.0476	15.2381	NaN
2	83	5	16	0.761905	1	0.920251	1	0.230145	355	99	1	1	3.80952	19.0476	NaN
2	84	10	13	0.619048	1	1.60736	1	-0.285852	365	99	1	1	6.19048	3.80952	NaN
2	85	5	14	0.666667	0	NaN	0	NaN	365	99	1	1	3.33333	6.19048	NaN
2	86	10	21	1	1	1.23953	1	-0.7791	375	99	0	0	10	3.33333	NaN
2	87	5	7	0.333333	0	NaN	0	NaN	375	99	1	1	1.66667	10	NaN
2	88	20	8	0.380952	1	0.645823	1	0.808631	395	99	0	0	7.61905	1.66667	NaN
2	89	20	16	0.761905	1	0.839365	1	0.99594	415	99	1	1	15.2381	7.61905	NaN
2	90	20	11	0.52381	1	0.644484	1	1.02359	435	99	1	1	10.4762	15.2381	NaN
2	91	10	5	0.238095	0	NaN	0	NaN	435	99	1	1	2.38095	10.4762	NaN
2	92	10	3	0.142857	0	NaN	0	NaN	435	99	0	0	1.42857	2.38095	NaN
2	93	20	18	0.857143	1	0.765578	1	-0.453293	455	99	0	0	17.1429	1.42857	NaN
2	94	5	20	0.952381	1	0.757012	1	-1.20264	460	99	1	1	4.7619	17.1429	NaN
2	95	20	20	0.952381	1	0.757817	1	-0.068256	480	99	1	1	19.0476	4.7619	NaN
2	96	20	12	0.571429	1	0.805627	0	0.612735	480	99	1	1	11.4286	19.0476	NaN
2	97	10	18	0.857143	0	NaN	0	NaN	480	99	1	0	8.57143	11.4286	NaN
2	98	10	18	0.857143	0	NaN	0	NaN	480	99	0	0	8.57143	8.57143	NaN
2	99	20	17	0.809524	1	0.726297	1	-0.382908	500	99	0	0	16.1905	8.57143	NaN
2	100	10	13	0.619048	0	NaN	0	NaN	500	99	1	1	6.19048	16.1905	NaN
2	101	10	21	1	0	NaN	0	NaN	500	99	0	0	10	6.19048	NaN
2	102	10	8	0.380952	0	NaN	0	NaN	500	99	0	0	3.80952	10	NaN
2	103	5	20	0.952381	0	NaN	0	NaN	500	99	0	0	4.7619	3.80952	NaN
2	104	20	16	0.761905	1	1.03832	1	-0.369294	520	99	0	0	15.2381	4.7619	NaN
2	105	20	19	0.904762	1	0.675453	1	0.215541	540	99	1	1	18.0952	15.2381	NaN
2	106	20	14	0.666667	1	0.563592	1	1.06524	560	99	1	1	13.3333	18.0952	NaN
2	107	20	9	0.428571	1	0.645141	0	-0.0971274	560	99	1	1	8.57143	13.3333	NaN
2	108	10	8	0.380952	0	NaN	0	NaN	560	99	1	0	3.80952	8.57143	NaN
2	109	10	3	0.142857	0	NaN	0	NaN	560	11	0	0	1.42857	3.80952	NaN
2	110	5	8	0.380952	0	NaN	0	NaN	560	11	0	0	1.90476	1.42857	NaN
2	111	10	4	0.190476	0	NaN	0	NaN	560	11	0	0	1.90476	1.90476	NaN
2	112	5	15	0.714286	0	NaN	0	NaN	560	11	0	0	3.57143	1.90476	NaN
2	113	10	1	0.047619	0	NaN	0	NaN	560	11	0	0	0.47619	3.57143	NaN
2	114	20	1	0.047619	0	NaN	0	NaN	560	11	0	0	0.952381	0.47619	NaN
2	115	5	10	0.47619	0	NaN	0	NaN	560	11	0	0	2.38095	0.952381	NaN
2	116	10	15	0.714286	1	1.56736	1	-1.10349	570	11	0	0	7.14286	2.38095	NaN
2	117	5	9	0.428571	0	NaN	0	NaN	570	11	1	1	2.14286	7.14286	NaN
2	118	5	3	0.142857	0	NaN	0	NaN	570	11	0	0	0.714286	2.14286	NaN
2	119	20	10	0.47619	1	0.764968	1	1.05804	590	11	0	0	9.52381	0.714286	NaN
2	120	5	10	0.47619	0	NaN	0	NaN	590	11	1	1	2.38095	9.52381	NaN
2	121	10	13	0.619048	1	1.1635	1	-1.44712	600	11	0	0	6.19048	2.38095	NaN
2	122	20	21	1	1	0.766919	1	0.912272	620	11	1	1	20	6.19048	NaN
2	123	10	13	0.619048	0	NaN	0	NaN	620	11	1	1	6.19048	20	NaN
2	124	5	5	0.238095	0	NaN	0	NaN	620	11	0	0	1.19048	6.19048	NaN
2	125	10	14	0.666667	1	1.15842	0	-0.676925	620	11	0	0	6.66667	1.19048	NaN
2	126	5	9	0.428571	0	NaN	0	NaN	620	11	1	0	2.14286	6.66667	NaN
2	127	10	5	0.238095	0	NaN	0	NaN	620	11	0	0	2.38095	2.14286	NaN
2	128	10	14	0.666667	1	1.28221	0	-0.93829	620	11	0	0	6.66667	2.38095	NaN
2	129	5	14	0.666667	0	NaN	0	NaN	620	11	1	0	3.33333	6.66667	NaN
2	130	5	19	0.904762	0	NaN	0	NaN	620	11	0	0	4.52381	3.33333	NaN
2	131	5	6	0.285714	0	NaN	0	NaN	620	11	0	0	1.42857	4.52381	NaN
2	132	10	15	0.714286	0	NaN	0	NaN	620	11	0	0	7.14286	1.42857	NaN
2	133	20	1	0.047619	0	NaN	0	NaN	620	11	0	0	0.952381	7.14286	NaN
2	134	5	2	0.0952381	0	NaN	0	NaN	620	11	0	0	0.47619	0.952381	NaN
2	135	10	7	0.333333	0	NaN	0	NaN	620	11	0	0	3.33333	0.47619	NaN
2	136	5	4	0.190476	0	NaN	0	NaN	620	11	0	0	0.952381	3.33333	NaN
2	137	5	1	0.047619	0	NaN	0	NaN	620	11	0	0	0.238095	0.952381	NaN
2	138	20	9	0.428571	1	0.883605	0	0.533708	620	11	0	0	8.57143	0.238095	NaN
2	139	5	7	0.333333	0	NaN	0	NaN	620	11	1	0	1.66667	8.57143	NaN
2	140	10	7	0.333333	0	NaN	0	NaN	620	11	0	0	3.33333	1.66667	NaN
2	141	20	1	0.047619	0	NaN	0	NaN	620	11	0	0	0.952381	3.33333	NaN
2	142	5	4	0.190476	0	NaN	0	NaN	620	11	0	0	0.952381	0.952381	NaN
2	143	5	18	0.857143	0	NaN	0	NaN	620	11	0	0	4.28571	0.952381	NaN
2	144	5	5	0.238095	0	NaN	0	NaN	620	11	0	0	1.19048	4.28571	NaN
2	145	20	18	0.857143	1	0.722936	0	-0.261277	620	99	0	0	17.1429	1.19048	NaN
2	146	10	17	0.809524	0	NaN	0	NaN	620	99	1	0	8.09524	17.1429	NaN
2	147	20	15	0.714286	1	0.449867	1	1.57345	640	99	0	0	14.2857	8.09524	NaN
2	148	10	14	0.666667	0	NaN	0	NaN	640	99	1	1	6.66667	14.2857	NaN
2	149	20	14	0.666667	1	1.24075	1	-0.0431634	660	99	0	0	13.3333	6.66667	NaN
2	150	20	16	0.761905	1	0.806226	1	-0.275754	680	99	1	1	15.2381	13.3333	NaN
2	151	20	18	0.857143	1	1.43864	1	-0.00105869	700	99	1	1	17.1429	15.2381	NaN
2	152	10	19	0.904762	0	NaN	0	NaN	700	99	1	1	9.04762	17.1429	NaN
2	153	10	6	0.285714	0	NaN	0	NaN	700	99	0	0	2.85714	9.04762	NaN
2	154	5	15	0.714286	0	NaN	0	NaN	700	99	0	0	3.57143	2.85714	NaN
2	155	10	17	0.809524	1	1.27448	0	0.396777	700	99	0	0	8.09524	3.57143	NaN
2	156	5	1	0.047619	0	NaN	0	NaN	700	99	1	0	0.238095	8.09524	NaN
2	157	5	19	0.904762	0	NaN	0	NaN	700	99	0	0	4.52381	0.238095	NaN
2	158	20	5	0.238095	1	1.16374	0	-1.65339	700	99	0	0	4.7619	4.52381	NaN
2	159	10	16	0.761905	1	1.12753	1	1.36796	710	99	1	0	7.61905	4.7619	NaN
2	160	10	9	0.428571	0	NaN	0	NaN	710	99	1	1	4.28571	7.61905	NaN
2	161	5	8	0.380952	0	NaN	0	NaN	710	99	0	0	1.90476	4.28571	NaN
2	162	20	17	0.809524	1	0.723562	1	-0.746537	730	99	0	0	16.1905	1.90476	NaN
2	163	10	13	0.619048	0	NaN	0	NaN	730	99	1	1	6.19048	16.1905	NaN
2	164	20	13	0.619048	1	1.88732	0	0.257302	730	99	0	0	12.381	6.19048	NaN
2	165	5	16	0.761905	0	NaN	0	NaN	730	99	1	0	3.80952	12.381	NaN
2	166	20	15	0.714286	1	0.722832	0	-1.11372	730	99	0	0	14.2857	3.80952	NaN
2	167	10	8	0.380952	0	NaN	0	NaN	730	99	1	0	3.80952	14.2857	NaN
2	168	10	16	0.761905	0	NaN	0	NaN	730	99	0	0	7.61905	3.80952	NaN
2	169	10	19	0.904762	1	0.804776	0	0.657082	730	99	0	0	9.04762	7.61905	NaN
2	170	20	4	0.190476	0	NaN	0	NaN	730	99	1	0	3.80952	9.04762	NaN
2	171	10	2	0.0952381	0	NaN	0	NaN	730	99	0	0	0.952381	3.80952	NaN
2	172	5	10	0.47619	0	NaN	0	NaN	730	99	0	0	2.38095	0.952381	NaN
2	173	20	3	0.142857	0	NaN	0	NaN	730	99	0	0	2.85714	2.38095	NaN
2	174	20	20	0.952381	1	0.723591	1	0.733387	750	99	0	0	19.0476	2.85714	NaN
2	175	20	21	1	1	0.725515	1	0.877124	770	99	1	1	20	19.0476	NaN
2	176	20	8	0.380952	0	NaN	0	NaN	770	99	1	1	7.61905	20	NaN
2	177	20	11	0.52381	1	1.52873	0	0.0244171	770	99	0	0	10.4762	7.61905	NaN
2	178	20	11	0.52381	0	NaN	0	NaN	770	99	1	0	10.4762	10.4762	NaN
2	179	20	12	0.571429	1	1.08327	0	0.597678	770	99	0	0	11.4286	10.4762	NaN
2	180	20	17	0.809524	1	0.714843	0	0.391494	770	99	1	0	16.1905	11.4286	NaN
2	181	10	4	0.190476	0	NaN	0	NaN	770	11	1	0	1.90476	16.1905	NaN
2	182	5	14	0.666667	0	NaN	0	NaN	770	11	0	0	3.33333	1.90476	NaN
2	183	5	1	0.047619	0	NaN	0	NaN	770	11	0	0	0.238095	3.33333	NaN
2	184	5	18	0.857143	0	NaN	0	NaN	770	11	0	0	4.28571	0.238095	NaN
2	185	10	13	0.619048	0	NaN	0	NaN	770	11	0	0	6.19048	4.28571	NaN
2	186	10	1	0.047619	0	NaN	0	NaN	770	11	0	0	0.47619	6.19048	NaN
2	187	5	9	0.428571	0	NaN	0	NaN	770	11	0	0	2.14286	0.47619	NaN
2	188	10	3	0.142857	0	NaN	0	NaN	770	11	0	0	1.42857	2.14286	NaN
2	189	5	9	0.428571	0	NaN	0	NaN	770	11	0	0	2.14286	1.42857	NaN
2	190	10	1	0.047619	0	NaN	0	NaN	770	11	0	0	0.47619	2.14286	NaN
2	191	5	5	0.238095	0	NaN	0	NaN	770	11	0	0	1.19048	0.47619	NaN
2	192	5	1	0.047619	0	NaN	0	NaN	770	11	0	0	0.238095	1.19048	NaN
2	193	20	7	0.333333	1	1.92584	0	-0.0997653	770	11	0	0	6.66667	0.238095	NaN
2	194	10	18	0.857143	1	1.24449	1	1.24355	780	11	1	0	8.57143	6.66667	NaN
2	195	5	17	0.809524	0	NaN	0	NaN	780	11	1	1	4.04762	8.57143	NaN
2	196	5	1	0.047619	0	NaN	0	NaN	780	11	0	0	0.238095	4.04762	NaN
2	197	10	9	0.428571	0	NaN	0	NaN	780	11	0	0	4.28571	0.238095	NaN
2	198	5	18	0.857143	0	NaN	0	NaN	780	11	0	0	4.28571	4.28571	NaN
2	199	10	15	0.714286	1	1.64212	0	-0.494077	780	11	0	0	7.14286	4.28571	NaN
2	200	5	10	0.47619	0	NaN	0	NaN	780	11	1	0	2.38095	7.14286	NaN
2	201	20	14	0.666667	1	0.928347	1	1.32062	800	11	0	0	13.3333	2.38095	NaN
2	202	5	4	0.190476	0	NaN	0	NaN	800	11	1	1	0.952381	13.3333	NaN
2	203	5	1	0.047619	0	NaN	0	NaN	800	11	0	0	0.238095	0.952381	NaN
2	204	20	21	1	1	0.887891	1	0.712579	820	11	0	0	20	0.238095	NaN
2	205	5	2	0.0952381	0	NaN	0	NaN	820	11	1	1	0.47619	20	NaN
2	206	5	12	0.571429	0	NaN	0	NaN	820	11	0	0	2.85714	0.47619	NaN
2	207	5	13	0.619048	0	NaN	0	NaN	820	11	0	0	3.09524	2.85714	NaN
2	208	20	7	0.333333	1	1.12301	1	-0.789957	840	11	0	0	6.66667	3.09524	NaN
2	209	5	4	0.190476	0	NaN	0	NaN	840	11	1	1	0.952381	6.66667	NaN
2	210	10	7	0.333333	0	NaN	0	NaN	840	11	0	0	3.33333	0.952381	NaN
2	211	20	7	0.333333	0	NaN	0	NaN	840	11	0	0	6.66667	3.33333	NaN
2	212	10	6	0.285714	0	NaN	0	NaN	840	11	0	0	2.85714	6.66667	NaN
2	213	10	8	0.380952	0	NaN	0	NaN	840	11	0	0	3.80952	2.85714	NaN
2	214	5	3	0.142857	0	NaN	0	NaN	840	11	0	0	0.714286	3.80952	NaN
2	215	20	10	0.47619	1	0.684723	0	0.618113	840	11	0	0	9.52381	0.714286	NaN
2	216	10	14	0.666667	0	NaN	0	NaN	840	11	1	0	6.66667	9.52381	NaN
3	1	20	1	0.047619	0	NaN	0	NaN	0	11	NaN	NaN	0.952381	NaN	NaN
3	2	20	10	0.47619	0	NaN	0	NaN	0	11	0	0	9.52381	0.952381	0.319827
3	3	5	2	0.0952381	0	NaN	0	NaN	0	11	0	0	0.47619	9.52381	0.00120168
3	4	5	8	0.380952	0	NaN	0	NaN	0	11	0	0	1.90476	0.47619	0.0225095
3	5	10	1	0.047619	0	NaN	0	NaN	0	11	0	0	0.47619	1.90476	0.00074674
3	6	5	7	0.333333	0	NaN	0	NaN	0	11	0	0	1.66667	0.47619	0.014303
3	7	10	11	0.52381	1	0.954679	1	0.501623	10	11	0	0	5.2381	1.66667	0.156817
3	8	5	14	0.666667	1	1.24418	1	0.0688706	15	11	1	1	3.33333	5.2381	0.267959
3	9	10	14	0.666667	1	1.64419	1	-0.00896443	25	11	1	1	6.66667	3.33333	0.545943
3	10	20	1	0.047619	0	NaN	0	NaN	25	11	1	1	0.952381	6.66667	0.000486948
3	11	20	19	0.904762	1	1.16319	1	-0.15999	45	11	0	0	18.0952	0.952381	0.997704
3	12	5	1	0.047619	0	NaN	0	NaN	45	11	1	1	0.238095	18.0952	0.00071915
3	13	5	2	0.0952381	0	NaN	0	NaN	45	11	0	0	0.47619	0.238095	0.00148658
3	14	5	9	0.428571	0	NaN	0	NaN	45	11	0	0	2.14286	0.47619	0.0320488
3	15	10	6	0.285714	0	NaN	0	NaN	45	11	0	0	2.85714	2.14286	0.0107084
3	16	5	21	1	1	1.20265	1	0.101037	50	11	0	0	5	2.85714	0.863477
3	17	5	3	0.142857	0	NaN	0	NaN	50	11	1	1	0.714286	5	0.0025461
3	18	5	5	0.238095	0	NaN	0	NaN	50	11	0	0	1.19048	0.714286	0.00532546
3	19	5	7	0.333333	0	NaN	0	NaN	50	11	0	0	1.66667	1.19048	0.0125858
3	20	10	14	0.666667	1	1.4488	0	-0.49236	50	11	0	0	6.66667	1.66667	0.467226
3	21	10	4	0.190476	0	NaN	0	NaN	50	11	1	0	1.90476	6.66667	0.00388694
3	22	10	7	0.333333	0	NaN	0	NaN	50	11	0	0	3.33333	1.90476	0.0175778
3	23	10	18	0.857143	1	0.797171	1	0.757006	60	11	0	0	8.57143	3.33333	0.880941
3	24	10	12	0.571429	0	NaN	0	NaN	60	11	1	1	5.71429	8.57143	0.229554
3	25	20	4	0.190476	0	NaN	0	NaN	60	11	0	0	3.80952	5.71429	0.00334447
3	26	5	7	0.333333	0	NaN	0	NaN	60	11	0	0	1.66667	3.80952	0.0109502
3	27	10	5	0.238095	0	NaN	0	NaN	60	11	0	0	2.38095	1.66667	0.005697
3	28	5	6	0.285714	0	NaN	0	NaN	60	11	0	0	1.42857	2.38095	0.00724775
3	29	10	19	0.904762	1	1.0634	1	-0.633612	70	11	0	0	9.04762	1.42857	0.928586
3	30	5	9	0.428571	0	NaN	0	NaN	70	11	1	1	2.14286	9.04762	0.0283599
3	31	5	12	0.571429	0	NaN	0	NaN	70	11	0	0	2.85714	2.14286	0.0940965
3	32	5	10	0.47619	0	NaN	0	NaN	70	11	0	0	2.38095	2.85714	0.039684
3	33	20	14	0.666667	1	1.32245	0	0.500996	70	11	0	0	13.3333	2.38095	0.882151
3	34	5	20	0.952381	0	NaN	0	NaN	70	11	1	0	4.7619	13.3333	0.76781
3	35	10	6	0.285714	0	NaN	0	NaN	70	11	0	0	2.85714	4.7619	0.00837783
3	36	5	21	1	1	1.76393	1	-0.54884	75	11	0	0	5	2.85714	0.842901
3	37	20	19	0.904762	1	1.20475	0	-0.264026	75	99	1	1	18.0952	5	0.988064
3	38	20	14	0.666667	0	NaN	0	NaN	75	99	1	0	13.3333	18.0952	0.527951
3	39	20	10	0.47619	0	NaN	0	NaN	75	99	0	0	9.52381	13.3333	0.042021
3	40	10	8	0.380952	0	NaN	0	NaN	75	99	0	0	3.80952	9.52381	0.00511403
3	41	10	18	0.857143	1	1.92909	0	0.242088	75	99	0	0	8.57143	3.80952	0.626689
3	42	20	17	0.809524	1	0.843182	0	0.509216	75	99	1	0	16.1905	8.57143	0.937594
3	43	5	11	0.52381	0	NaN	0	NaN	75	99	1	0	2.61905	16.1905	0.0145028
3	44	10	1	0.047619	0	NaN	0	NaN	75	99	0	0	0.47619	2.61905	0.000121607
3	45	20	20	0.952381	1	1.24375	0	-0.369447	75	99	0	0	19.0476	0.47619	0.993254
3	46	20	21	1	1	0.807732	1	0.0770021	95	99	1	0	20	19.0476	0.995711
3	47	10	8	0.380952	0	NaN	0	NaN	95	99	1	1	3.80952	20	0.00457176
3	48	20	3	0.142857	0	NaN	0	NaN	95	99	0	0	2.85714	3.80952	0.000241289
3	49	20	9	0.428571	1	1.9982	0	-0.257769	95	99	0	0	8.57143	2.85714	0.0252913
3	50	20	13	0.619048	0	NaN	0	NaN	95	99	1	0	12.381	8.57143	0.387025
3	51	10	19	0.904762	1	1.11496	1	1.109	105	99	0	0	9.04762	12.381	0.673646
3	52	5	17	0.809524	0	NaN	0	NaN	105	99	1	1	4.04762	9.04762	0.207545
3	53	10	17	0.809524	0	NaN	0	NaN	105	99	0	0	8.09524	4.04762	0.462631
3	54	10	10	0.47619	0	NaN	0	NaN	105	99	0	0	4.7619	8.09524	0.0145239
3	55	20	9	0.428571	0	NaN	0	NaN	105	99	0	0	8.57143	4.7619	0.0227183
3	56	10	18	0.857143	0	NaN	0	NaN	105	99	0	0	8.57143	8.57143	0.560508
3	57	20	15	0.714286	1	0.959376	1	1.19948	125	99	0	0	14.2857	8.57143	0.680557
3	58	10	15	0.714286	0	NaN	0	NaN	125	99	1	1	7.14286	14.2857	0.204012
3	59	5	19	0.904762	0	NaN	0	NaN	125	99	0	0	4.52381	7.14286	0.330427
3	60	20	19	0.904762	1	1.08169	1	-0.180875	145	99	0	0	18.0952	4.52381	0.981368
3	61	5	3	0.142857	0	NaN	0	NaN	145	99	1	1	0.714286	18.0952	0.000315206
3	62	20	18	0.857143	1	1.28264	1	0.267763	165	99	0	0	17.1429	0.714286	0.964182
3	63	10	7	0.333333	0	NaN	0	NaN	165	99	1	1	3.33333	17.1429	0.00250855
3	64	20	6	0.285714	0	NaN	0	NaN	165	99	0	0	5.71429	3.33333	0.00219809
3	65	5	9	0.428571	0	NaN	0	NaN	165	99	0	0	2.14286	5.71429	0.0052028
3	66	20	18	0.857143	1	1.24254	1	-0.669245	185	99	0	0	17.1429	2.14286	0.961377
3	67	10	8	0.380952	0	NaN	0	NaN	185	99	1	1	3.80952	17.1429	0.00424855
3	68	20	9	0.428571	0	NaN	0	NaN	185	99	0	0	8.57143	3.80952	0.0210775
3	69	5	15	0.714286	0	NaN	0	NaN	185	99	0	0	3.57143	8.57143	0.0659149
3	70	10	21	1	1	1.67624	1	-1.54367	195	99	0	0	10	3.57143	0.877786
3	71	20	21	1	1	1.17114	1	-0.740374	215	99	1	1	20	10	0.996047
3	72	20	5	0.238095	0	NaN	0	NaN	215	99	1	1	4.7619	20	0.000737423
3	73	10	1	0.047619	0	NaN	0	NaN	215	11	0	0	0.47619	4.7619	0.000389902
3	74	5	11	0.52381	0	NaN	0	NaN	215	11	0	0	2.61905	0.47619	0.0469458
3	75	5	19	0.904762	0	NaN	0	NaN	215	11	0	0	4.52381	2.61905	0.616802
3	76	10	9	0.428571	0	NaN	0	NaN	215	11	0	0	4.28571	4.52381	0.0308982
3	77	5	8	0.380952	0	NaN	0	NaN	215	11	0	0	1.90476	4.28571	0.0110672
3	78	5	6	0.285714	0	NaN	0	NaN	215	11	0	0	1.42857	1.90476	0.00488878
3	79	20	11	0.52381	0	NaN	0	NaN	215	11	0	0	10.4762	1.42857	0.346135
3	80	10	4	0.190476	0	NaN	0	NaN	215	11	0	0	1.90476	10.4762	0.00160861
3	81	10	15	0.714286	0	NaN	0	NaN	215	11	0	0	7.14286	1.90476	0.47801
3	82	5	11	0.52381	0	NaN	0	NaN	215	11	0	0	2.61905	7.14286	0.0359683
3	83	10	14	0.666667	0	NaN	0	NaN	215	11	0	0	6.66667	2.61905	0.336314
3	84	10	1	0.047619	0	NaN	0	NaN	215	11	0	0	0.47619	6.66667	0.000335257
3	85	5	12	0.571429	0	NaN	0	NaN	215	11	0	0	2.85714	0.47619	0.0656339
3	86	5	6	0.285714	0	NaN	0	NaN	215	11	0	0	1.42857	2.85714	0.00444288
3	87	10	4	0.190476	0	NaN	0	NaN	215	11	0	0	1.90476	1.42857	0.00202405
3	88	5	4	0.190476	0	NaN	0	NaN	215	11	0	0	0.952381	1.90476	0.00185331
3	89	5	3	0.142857	0	NaN	0	NaN	215	11	0	0	0.714286	0.952381	0.00121445
3	90	10	5	0.238095	0	NaN	0	NaN	215	11	0	0	2.38095	0.714286	0.00350516
3	91	5	7	0.333333	0	NaN	0	NaN	215	11	0	0	1.66667	2.38095	0.00674221
3	92	20	4	0.190476	0	NaN	0	NaN	215	11	0	0	3.80952	1.66667	0.00219478
3	93	20	11	0.52381	1	1.04372	0	0.447294	215	11	0	0	10.4762	3.80952	0.304292
3	94	5	16	0.761905	1	1.56213	1	0.247219	220	11	1	0	3.80952	10.4762	0.271269
3	95	10	12	0.571429	0	NaN	0	NaN	220	11	1	1	5.71429	3.80952	0.162004
3	96	5	7	0.333333	0	NaN	0	NaN	220	11	0	0	1.66667	5.71429	0.00582512
3	97	20	5	0.238095	0	NaN	0	NaN	220	11	0	0	4.7619	1.66667	0.00452495
3	98	5	8	0.380952	0	NaN	0	NaN	220	11	0	0	1.90476	4.7619	0.009189
3	99	10	8	0.380952	0	NaN	0	NaN	220	11	0	0	3.80952	1.90476	0.0162361
3	100	20	18	0.857143	1	0.879614	1	2.07178	240	11	0	0	17.1429	3.80952	0.988842
3	101	20	4	0.190476	0	NaN	0	NaN	240	11	1	1	3.80952	17.1429	0.00164632
3	102	5	1	0.047619	0	NaN	0	NaN	240	11	0	0	0.238095	3.80952	0.000409242
3	103	5	3	0.142857	0	NaN	0	NaN	240	11	0	0	0.714286	0.238095	0.00110734
3	104	10	18	0.857143	1	1.64399	0	-1.32645	240	11	0	0	8.57143	0.714286	0.805089
3	105	10	1	0.047619	0	NaN	0	NaN	240	11	1	0	0.47619	8.57143	0.00035061
3	106	5	10	0.47619	0	NaN	0	NaN	240	11	0	0	2.38095	0.47619	0.0236775
3	107	5	18	0.857143	0	NaN	0	NaN	240	11	0	0	4.28571	2.38095	0.443981
3	108	5	6	0.285714	0	NaN	0	NaN	240	11	0	0	1.42857	4.28571	0.00354599
3	109	20	3	0.142857	0	NaN	0	NaN	240	99	0	0	2.85714	1.42857	0.000157599
3	110	5	20	0.952381	0	NaN	0	NaN	240	99	0	0	4.7619	2.85714	0.36932
3	111	20	21	1	1	1.04173	1	0.213617	260	99	0	0	20	4.7619	0.993873
3	112	10	17	0.809524	1	1.44564	0	0.892774	260	99	1	1	8.09524	20	0.296452
3	113	20	11	0.52381	0	NaN	0	NaN	260	99	1	0	10.4762	8.09524	0.074832
3	114	20	14	0.666667	0	NaN	0	NaN	260	99	0	0	13.3333	10.4762	0.366096
3	115	20	18	0.857143	1	0.928714	1	0.923056	280	99	0	0	17.1429	13.3333	0.92097
3	116	20	12	0.571429	0	NaN	0	NaN	280	99	1	1	11.4286	17.1429	0.11393
3	117	20	2	0.0952381	0	NaN	0	NaN	280	99	0	0	1.90476	11.4286	4.94e-05
3	118	10	6	0.285714	0	NaN	0	NaN	280	99	0	0	2.85714	1.90476	0.00112039
3	119	20	16	0.761905	1	1.28736	1	-0.763193	300	99	0	0	15.2381	2.85714	0.769237
3	120	10	18	0.857143	1	1.56605	0	-0.606236	300	99	1	1	8.57143	15.2381	0.445937
3	121	10	14	0.666667	0	NaN	0	NaN	300	99	1	0	6.66667	8.57143	0.0945423
3	122	10	16	0.761905	0	NaN	0	NaN	300	99	0	0	7.61905	6.66667	0.203898
3	123	10	11	0.52381	0	NaN	0	NaN	300	99	0	0	5.2381	7.61905	0.014655
3	124	5	19	0.904762	0	NaN	0	NaN	300	99	0	0	4.52381	5.2381	0.234994
3	125	20	1	0.047619	0	NaN	0	NaN	300	99	0	0	0.952381	4.52381	2.65e-05
3	126	5	4	0.190476	0	NaN	0	NaN	300	99	0	0	0.952381	0.952381	0.000379896
3	127	20	12	0.571429	1	1.39635	0	0.152223	300	99	0	0	11.4286	0.952381	0.129554
3	128	10	16	0.761905	1	1.52086	1	-0.564941	310	99	1	0	7.61905	11.4286	0.216735
3	129	5	21	1	1	1.36709	0	-0.397488	310	99	1	1	5	7.61905	0.472419
3	130	20	17	0.809524	0	NaN	0	NaN	310	99	1	0	16.1905	5	0.890845
3	131	5	13	0.619048	0	NaN	0	NaN	310	99	0	0	3.09524	16.1905	0.0132281
3	132	20	21	1	1	1.0369	1	1.54738	330	99	0	0	20	3.09524	0.993099
3	133	20	14	0.666667	0	NaN	0	NaN	330	99	1	1	13.3333	20	0.325183
3	134	20	16	0.761905	0	NaN	0	NaN	330	99	0	0	15.2381	13.3333	0.678628
3	135	10	15	0.714286	0	NaN	0	NaN	330	99	0	0	7.14286	15.2381	0.0908637
3	136	20	21	1	1	1.44291	0	-0.00276373	330	99	0	0	20	7.14286	0.991898
3	137	20	20	0.952381	1	1.32668	1	-0.053434	350	99	1	0	19.0476	20	0.980015
3	138	20	16	0.761905	0	NaN	0	NaN	350	99	1	1	15.2381	19.0476	0.692312
3	139	5	12	0.571429	0	NaN	0	NaN	350	99	0	0	2.85714	15.2381	0.00814696
3	140	10	18	0.857143	0	NaN	0	NaN	350	99	0	0	8.57143	2.85714	0.433895
3	141	10	14	0.666667	0	NaN	0	NaN	350	99	0	0	6.66667	8.57143	0.0628556
3	142	10	6	0.285714	0	NaN	0	NaN	350	99	0	0	2.85714	6.66667	0.000790703
3	143	10	10	0.47619	0	NaN	0	NaN	350	99	0	0	4.7619	2.85714	0.00830299
3	144	20	9	0.428571	0	NaN	0	NaN	350	99	0	0	8.57143	4.7619	0.0110561
3	145	5	14	0.666667	0	NaN	0	NaN	350	11	0	0	3.33333	8.57143	0.0747462
3	146	20	13	0.619048	0	NaN	0	NaN	350	11	0	0	12.381	3.33333	0.571074
3	147	10	15	0.714286	1	1.59666	1	0.501395	360	11	0	0	7.14286	12.381	0.27607
3	148	5	8	0.380952	0	NaN	0	NaN	360	11	1	1	1.90476	7.14286	0.00746972
3	149	5	10	0.47619	0	NaN	0	NaN	360	11	0	0	2.38095	1.90476	0.0160103
3	150	5	15	0.714286	0	NaN	0	NaN	360	11	0	0	3.57143	2.38095	0.128437
3	151	10	11	0.52381	0	NaN	0	NaN	360	11	0	0	5.2381	3.57143	0.0508292
3	152	10	1	0.047619	0	NaN	0	NaN	360	11	0	0	0.47619	5.2381	0.000200566
3	153	5	12	0.571429	0	NaN	0	NaN	360	11	0	0	2.85714	0.47619	0.0386016
3	154	10	3	0.142857	0	NaN	0	NaN	360	11	0	0	1.42857	2.85714	0.000642349
3	155	20	17	0.809524	1	1.12045	0	-0.282081	360	11	0	0	16.1905	1.42857	0.9658
3	156	10	4	0.190476	0	NaN	0	NaN	360	11	1	0	1.90476	16.1905	0.00094865
3	157	10	8	0.380952	0	NaN	0	NaN	360	11	0	0	3.80952	1.90476	0.0101386
3	158	20	2	0.0952381	0	NaN	0	NaN	360	11	0	0	1.90476	3.80952	0.000257442
3	159	10	21	1	1	1.08208	1	0.220761	370	11	0	0	10	1.90476	0.929949
3	160	5	19	0.904762	0	NaN	0	NaN	370	11	1	1	4.52381	10	0.455176
3	161	5	4	0.190476	0	NaN	0	NaN	370	11	0	0	0.952381	4.52381	0.000936279
3	162	10	5	0.238095	0	NaN	0	NaN	370	11	0	0	2.38095	0.952381	0.00192712
3	163	20	7	0.333333	0	NaN	0	NaN	370	11	0	0	6.66667	2.38095	0.0118299
3	164	5	2	0.0952381	0	NaN	0	NaN	370	11	0	0	0.47619	6.66667	0.000350345
3	165	5	7	0.333333	0	NaN	0	NaN	370	11	0	0	1.66667	0.47619	0.00390844
3	166	10	2	0.0952381	0	NaN	0	NaN	370	11	0	0	0.952381	1.66667	0.000347929
3	167	5	2	0.0952381	0	NaN	0	NaN	370	11	0	0	0.47619	0.952381	0.000409896
3	168	5	14	0.666667	0	NaN	0	NaN	370	11	0	0	3.33333	0.47619	0.0796059
3	169	5	6	0.285714	0	NaN	0	NaN	370	11	0	0	1.42857	3.33333	0.00221598
3	170	5	4	0.190476	0	NaN	0	NaN	370	11	0	0	0.952381	1.42857	0.000959387
3	171	10	9	0.428571	0	NaN	0	NaN	370	11	0	0	4.28571	0.952381	0.0160874
3	172	20	5	0.238095	0	NaN	0	NaN	370	11	0	0	4.7619	4.28571	0.00225174
3	173	10	4	0.190476	0	NaN	0	NaN	370	11	0	0	1.90476	4.7619	0.000898389
3	174	5	6	0.285714	0	NaN	0	NaN	370	11	0	0	1.42857	1.90476	0.00222551
3	175	5	3	0.142857	0	NaN	0	NaN	370	11	0	0	0.714286	1.42857	0.000590021
3	176	5	5	0.238095	0	NaN	0	NaN	370	11	0	0	1.19048	0.714286	0.00145759
3	177	5	21	1	1	1.80339	0	-1.37231	370	11	0	0	5	1.19048	0.639503
3	178	20	10	0.47619	0	NaN	0	NaN	370	11	1	0	9.52381	5	0.113766
3	179	5	10	0.47619	0	NaN	0	NaN	370	11	0	0	2.38095	9.52381	0.00987879
3	180	10	12	0.571429	0	NaN	0	NaN	370	11	0	0	5.71429	2.38095	0.070751
3	181	10	8	0.380952	0	NaN	0	NaN	370	99	0	0	3.80952	5.71429	0.00181607
3	182	5	19	0.904762	0	NaN	0	NaN	370	99	0	0	4.52381	3.80952	0.166317
3	183	20	20	0.952381	1	1.40229	1	-0.00581364	390	99	0	0	19.0476	4.52381	0.97653
3	184	20	19	0.904762	1	0.847322	1	0.676455	410	99	1	1	18.0952	19.0476	0.940495
3	185	5	1	0.047619	0	NaN	0	NaN	410	99	1	1	0.238095	18.0952	4.58e-05
3	186	5	21	1	0	NaN	0	NaN	410	99	0	0	5	0.238095	0.349178
3	187	20	13	0.619048	0	NaN	0	NaN	410	99	0	0	12.381	5	0.147893
3	188	20	1	0.047619	0	NaN	0	NaN	410	99	0	0	0.952381	12.381	1.23e-05
3	189	10	8	0.380952	0	NaN	0	NaN	410	99	0	0	3.80952	0.952381	0.00197812
3	190	10	19	0.904762	1	1.59851	1	0.0537834	420	99	0	0	9.04762	3.80952	0.463562
3	191	20	11	0.52381	0	NaN	0	NaN	420	99	1	1	10.4762	9.04762	0.0396735
3	192	10	5	0.238095	0	NaN	0	NaN	420	99	0	0	2.38095	10.4762	0.000264944
3	193	20	14	0.666667	0	NaN	0	NaN	420	99	0	0	13.3333	2.38095	0.280625
3	194	10	15	0.714286	0	NaN	0	NaN	420	99	0	0	7.14286	13.3333	0.0613497
3	195	20	15	0.714286	1	1.24739	1	0.0201437	440	99	0	0	14.2857	7.14286	0.417432
3	196	20	19	0.904762	1	1.0096	1	1.14399	460	99	1	1	18.0952	14.2857	0.943379
3	197	5	13	0.619048	0	NaN	0	NaN	460	99	1	1	3.09524	18.0952	0.00958958
3	198	5	18	0.857143	0	NaN	0	NaN	460	99	0	0	4.28571	3.09524	0.102003
3	199	20	15	0.714286	0	NaN	0	NaN	460	99	0	0	14.2857	4.28571	0.43159
3	200	20	3	0.142857	0	NaN	0	NaN	460	99	0	0	2.85714	14.2857	4.95e-05
3	201	20	16	0.761905	1	0.84238	1	0.227917	480	99	0	0	15.2381	2.85714	0.629375
3	202	10	3	0.142857	0	NaN	0	NaN	480	99	1	1	1.42857	15.2381	9.01e-05
3	203	10	16	0.761905	0	NaN	0	NaN	480	99	0	0	7.61905	1.42857	0.134496
3	204	20	14	0.666667	1	1.91758	0	-1.17847	480	99	0	0	13.3333	7.61905	0.231757
3	205	5	9	0.428571	0	NaN	0	NaN	480	99	1	0	2.14286	13.3333	0.00171081
3	206	20	14	0.666667	0	NaN	0	NaN	480	99	0	0	13.3333	2.14286	0.261011
3	207	20	2	0.0952381	0	NaN	0	NaN	480	99	0	0	1.90476	13.3333	2.22e-05
3	208	20	20	0.952381	1	0.954976	1	-0.165716	500	99	0	0	19.0476	1.90476	0.973556
3	209	10	11	0.52381	0	NaN	0	NaN	500	99	1	1	5.2381	19.0476	0.00668668
3	210	20	21	1	1	0.921859	1	0.664361	520	99	0	0	20	5.2381	0.986066
3	211	10	19	0.904762	1	1.24084	1	1.53559	530	99	1	1	9.04762	20	0.364585
3	212	20	19	0.904762	1	1.20071	0	-4.86784	530	99	1	1	18.0952	9.04762	0.945218
3	213	20	10	0.47619	0	NaN	0	NaN	530	99	1	0	9.52381	18.0952	0.0117603
3	214	10	18	0.857143	0	NaN	0	NaN	530	99	0	0	8.57143	9.52381	0.252248
3	215	10	19	0.904762	1	1.44826	0	0.582098	530	99	0	0	9.04762	8.57143	0.376818
3	216	10	9	0.428571	0	NaN	0	NaN	530	99	1	0	4.28571	9.04762	0.00283314
4	1	10	8	0.380952	1	0.966037	0	-3.56086	0	99	NaN	NaN	3.80952	NaN	NaN
4	2	20	21	1	1	0.87962	1	-0.828516	20	99	1	0	20	3.80952	1
4	3	20	2	0.0952381	0	NaN	0	NaN	20	99	1	1	1.90476	20	0.0299757
4	4	10	18	0.857143	1	1.32859	1	-1.30816	30	99	0	0	8.57143	1.90476	0.999712
4	5	20	9	0.428571	1	1.00379	0	0.301571	30	99	1	1	8.57143	8.57143	0.999456
4	6	20	17	0.809524	1	0.969602	1	-0.49418	50	99	1	0	16.1905	8.57143	1
4	7	5	12	0.571429	1	0.896865	0	-1.58873	50	99	1	1	2.85714	16.1905	0.191446
4	8	20	4	0.190476	1	1.893	1	1.22884	70	99	1	0	3.80952	2.85714	0.58535
4	9	5	19	0.904762	1	1.33463	0	1.21662	70	99	1	1	4.52381	3.80952	0.872109
4	10	20	16	0.761905	1	1.09161	1	0.367193	90	99	1	0	15.2381	4.52381	1
4	11	10	14	0.666667	1	1.44642	1	0.28838	100	99	1	1	6.66667	15.2381	0.987094
4	12	20	21	1	1	1.13979	1	1.20157	120	99	1	1	20	6.66667	1
4	13	20	21	1	1	1.08498	1	1.11805	140	99	1	1	20	20	1
4	14	10	10	0.47619	0	NaN	0	NaN	140	99	1	1	4.7619	20	0.728485
4	15	10	20	0.952381	1	1.17213	0	-0.109863	140	99	0	0	9.52381	4.7619	0.999903
4	16	10	3	0.142857	0	NaN	0	NaN	140	99	1	0	1.42857	9.52381	0.0232596
4	17	5	16	0.761905	1	1.49329	1	-0.84297	145	99	0	0	3.80952	1.42857	0.64495
4	18	10	19	0.904762	1	1.09595	1	-1.9056	155	99	1	1	9.04762	3.80952	0.999813
4	19	20	20	0.952381	1	0.841123	1	-0.962397	175	99	1	1	19.0476	9.04762	1
4	20	10	20	0.952381	1	1.24823	1	-0.769661	185	99	1	1	9.52381	19.0476	0.999782
4	21	5	3	0.142857	0	NaN	0	NaN	185	99	1	1	0.714286	9.52381	0.00760589
4	22	20	11	0.52381	1	1.65573	0	-1.31109	185	99	0	0	10.4762	0.714286	0.99997
4	23	20	10	0.47619	1	1.28531	1	-0.723674	205	99	1	0	9.52381	10.4762	0.999791
4	24	10	9	0.428571	0	NaN	0	NaN	205	99	1	1	4.28571	9.52381	0.644066
4	25	20	12	0.571429	1	1.2488	0	0.430227	205	99	0	0	11.4286	4.28571	0.999991
4	26	20	19	0.904762	1	1.09031	1	-0.726714	225	99	1	0	18.0952	11.4286	1
4	27	20	7	0.333333	1	1.44907	0	0.503566	225	99	1	1	6.66667	18.0952	0.970574
4	28	20	10	0.47619	1	1.29814	0	-0.337758	225	99	1	0	9.52381	6.66667	0.999811
4	29	5	15	0.714286	1	1.37397	1	-0.464065	230	99	1	0	3.57143	9.52381	0.397464
4	30	20	15	0.714286	1	1.10072	0	1.11151	230	99	1	1	14.2857	3.57143	1
4	31	20	10	0.47619	1	1.49452	1	1.03943	250	99	1	0	9.52381	14.2857	0.999688
4	32	10	4	0.190476	0	NaN	0	NaN	250	99	1	1	1.90476	9.52381	0.0336558
4	33	20	20	0.952381	1	1.01792	1	1.78013	270	99	0	0	19.0476	1.90476	1
4	34	10	19	0.904762	1	1.41562	1	-0.396313	280	99	1	1	9.04762	19.0476	0.999358
4	35	5	9	0.428571	0	NaN	0	NaN	280	99	1	1	2.14286	9.04762	0.0547009
4	36	10	17	0.809524	1	1.2988	1	-1.58611	290	99	0	0	8.09524	2.14286	0.998698
4	37	20	8	0.380952	1	1.48717	0	-0.312497	290	11	1	1	7.61905	8.09524	0.999911
4	38	5	13	0.619048	1	1.57895	1	-0.18991	295	11	1	0	3.09524	7.61905	0.494477
4	39	5	10	0.47619	0	NaN	0	NaN	295	11	1	1	2.38095	3.09524	0.179811
4	40	10	3	0.142857	0	NaN	0	NaN	295	11	0	0	1.42857	2.38095	0.0324843
4	41	5	2	0.0952381	0	NaN	0	NaN	295	11	0	0	0.47619	1.42857	0.00204938
4	42	5	19	0.904762	1	1.5661	1	-0.0610955	300	11	0	0	4.52381	0.47619	0.97425
4	43	5	2	0.0952381	0	NaN	0	NaN	300	11	1	1	0.47619	4.52381	0.00183482
4	44	10	13	0.619048	1	1.57495	0	0.469081	300	11	0	0	6.19048	0.47619	0.997624
4	45	5	1	0.047619	0	NaN	0	NaN	300	11	1	0	0.238095	6.19048	0.000896927
4	46	5	2	0.0952381	0	NaN	0	NaN	300	11	0	0	0.47619	0.238095	0.00195118
4	47	5	3	0.142857	0	NaN	0	NaN	300	11	0	0	0.714286	0.47619	0.00334089
4	48	5	1	0.047619	0	NaN	0	NaN	300	11	0	0	0.238095	0.714286	0.00102015
4	49	5	8	0.380952	0	NaN	0	NaN	300	11	0	0	1.90476	0.238095	0.0545972
4	50	10	6	0.285714	1	1.77439	0	-1.42702	300	11	0	0	2.85714	1.90476	0.315593
4	51	10	12	0.571429	1	1.20886	1	0.6762	310	11	1	0	5.71429	2.85714	0.99269
4	52	10	1	0.047619	0	NaN	0	NaN	310	11	1	1	0.47619	5.71429	0.0035578
4	53	10	5	0.238095	0	NaN	0	NaN	310	11	0	0	2.38095	0.47619	0.153784
4	54	10	6	0.285714	0	NaN	0	NaN	310	11	0	0	2.85714	2.38095	0.290252
4	55	20	4	0.190476	1	1.21092	0	-0.72018	310	11	0	0	3.80952	2.85714	0.916927
4	56	10	7	0.333333	1	1.69818	0	-0.249271	310	11	1	0	3.33333	3.80952	0.507786
4	57	5	1	0.047619	0	NaN	0	NaN	310	11	1	0	0.238095	3.33333	0.000797113
4	58	5	8	0.380952	0	NaN	0	NaN	310	11	0	0	1.90476	0.238095	0.0447346
4	59	5	9	0.428571	0	NaN	0	NaN	310	11	0	0	2.14286	1.90476	0.0689616
4	60	20	21	1	1	0.937604	1	0.155914	330	11	0	0	20	2.14286	1
4	61	5	6	0.285714	0	NaN	0	NaN	330	11	1	1	1.42857	20	0.00502277
4	62	10	14	0.666667	1	1.17226	1	0.346111	340	11	0	0	6.66667	1.42857	0.998512
4	63	20	13	0.619048	1	1.33718	1	0.602196	360	11	1	1	12.381	6.66667	1
4	64	20	3	0.142857	0	NaN	0	NaN	360	11	1	1	2.85714	12.381	0.522562
4	65	5	12	0.571429	0	NaN	0	NaN	360	11	0	0	2.85714	2.85714	0.25569
4	66	10	20	0.952381	1	1.0128	1	-0.70911	370	11	0	0	9.52381	2.85714	0.999994
4	67	20	1	0.047619	0	NaN	0	NaN	370	11	1	1	0.952381	9.52381	0.0404588
4	68	10	18	0.857143	1	1.16772	1	0.290616	380	11	0	0	8.57143	0.952381	0.999961
4	69	5	2	0.0952381	0	NaN	0	NaN	380	11	1	1	0.47619	8.57143	0.000797544
4	70	5	16	0.761905	1	1.44242	0	0.680064	380	11	0	0	3.80952	0.47619	0.777871
4	71	10	9	0.428571	1	1.56529	0	0.803202	380	11	1	0	4.28571	3.80952	0.827171
4	72	5	21	1	1	1.13211	1	0.0669623	385	11	1	0	5	4.28571	0.98169
4	73	5	4	0.190476	0	NaN	0	NaN	385	99	1	1	0.952381	5	0.00432098
4	74	5	18	0.857143	1	1.21268	1	0.23208	390	99	0	0	4.28571	0.952381	0.517455
4	75	20	20	0.952381	1	0.977375	1	0.153327	410	99	1	1	19.0476	4.28571	1
4	76	20	21	1	1	0.968979	1	-0.360921	430	99	1	1	20	19.0476	1
4	77	20	6	0.285714	1	1.78099	0	1.30273	430	99	1	1	5.71429	20	0.676785
4	78	10	17	0.809524	1	1.21261	1	-0.560937	440	99	1	0	8.09524	5.71429	0.996216
4	79	20	13	0.619048	1	1.3009	0	-0.806238	440	99	1	1	12.381	8.09524	0.999992
4	80	10	6	0.285714	0	NaN	0	NaN	440	99	1	0	2.85714	12.381	0.0418446
4	81	20	18	0.857143	1	0.856068	1	-0.650573	460	99	0	0	17.1429	2.85714	1
4	82	10	13	0.619048	1	1.25113	0	-1.19068	460	99	1	1	6.19048	17.1429	0.860933
4	83	20	16	0.761905	1	1.13572	1	-0.54286	480	99	1	0	15.2381	6.19048	1
4	84	20	12	0.571429	1	1.13026	0	-3.03491	480	99	1	1	11.4286	15.2381	0.999942
4	85	10	15	0.714286	1	1.17029	0	-0.622084	480	99	1	0	7.14286	11.4286	0.972923
4	86	10	20	0.952381	1	1.28798	0	-0.0253428	480	99	1	0	9.52381	7.14286	0.999482
4	87	20	21	1	1	1.16542	1	-0.196618	500	99	1	0	20	9.52381	1
4	88	20	15	0.714286	1	1.21814	1	0.152355	520	99	1	1	14.2857	20	0.999999
4	89	20	19	0.904762	1	0.976737	0	-1.0128	520	99	1	1	18.0952	14.2857	1
4	90	10	8	0.380952	0	NaN	0	NaN	520	99	1	0	3.80952	18.0952	0.101458
4	91	20	9	0.428571	1	1.33308	0	-1.57938	520	99	0	0	8.57143	3.80952	0.996569
4	92	5	20	0.952381	0	NaN	0	NaN	520	99	1	0	4.7619	8.57143	0.526081
4	93	5	10	0.47619	0	NaN	0	NaN	520	99	0	0	2.38095	4.7619	0.0245499
4	94	10	17	0.809524	1	1.31995	0	1.13512	520	99	0	0	8.09524	2.38095	0.994924
4	95	5	19	0.904762	0	NaN	0	NaN	520	99	1	0	4.52381	8.09524	0.419375
4	96	10	9	0.428571	0	NaN	0	NaN	520	99	0	0	4.28571	4.52381	0.286587
4	97	20	10	0.47619	0	NaN	0	NaN	520	99	0	0	9.52381	4.28571	0.99908
4	98	10	16	0.761905	1	1.74069	1	1.31074	530	99	0	0	7.61905	9.52381	0.982513
4	99	5	12	0.571429	0	NaN	0	NaN	530	99	1	1	2.85714	7.61905	0.0431432
4	100	20	17	0.809524	1	0.975282	0	-0.23206	530	99	0	0	16.1905	2.85714	1
4	101	10	4	0.190476	0	NaN	0	NaN	530	99	1	0	1.90476	16.1905	0.00476834
4	102	20	18	0.857143	1	1.16908	0	-0.82318	530	99	0	0	17.1429	1.90476	1
4	103	20	1	0.047619	0	NaN	0	NaN	530	99	1	0	0.952381	17.1429	0.000800545
4	104	10	15	0.714286	1	1.53916	1	0.937145	540	99	0	0	7.14286	0.952381	0.973924
4	105	10	10	0.47619	0	NaN	0	NaN	540	99	1	1	4.7619	7.14286	0.399839
4	106	20	12	0.571429	1	1.57083	1	0.46948	560	99	0	0	11.4286	4.7619	0.99994
4	107	20	5	0.238095	0	NaN	0	NaN	560	99	1	1	4.7619	11.4286	0.276815
4	108	20	8	0.380952	1	1.93413	0	0.121444	560	99	0	0	7.61905	4.7619	0.976728
4	109	20	10	0.47619	1	1.34007	0	0.000798644	560	11	1	0	9.52381	7.61905	0.999984
4	110	5	4	0.190476	0	NaN	0	NaN	560	11	1	0	0.952381	9.52381	0.00092019
4	111	5	2	0.0952381	0	NaN	0	NaN	560	11	0	0	0.47619	0.952381	0.000413027
4	112	5	8	0.380952	0	NaN	0	NaN	560	11	0	0	1.90476	0.47619	0.0129661
4	113	10	3	0.142857	0	NaN	0	NaN	560	11	0	0	1.42857	1.90476	0.00626019
4	114	20	15	0.714286	1	1.2982	1	-1.35119	580	11	0	0	14.2857	1.42857	1
4	115	5	3	0.142857	0	NaN	0	NaN	580	11	1	1	0.714286	14.2857	0.000352043
4	116	10	18	0.857143	1	1.3268	1	-0.920011	590	11	0	0	8.57143	0.714286	0.999884
4	117	5	10	0.47619	0	NaN	0	NaN	590	11	1	1	2.38095	8.57143	0.0254904
4	118	5	1	0.047619	0	NaN	0	NaN	590	11	0	0	0.238095	2.38095	0.000182012
4	119	10	14	0.666667	1	1.32165	1	-1.09028	600	11	0	0	6.66667	0.238095	0.994773
4	120	10	7	0.333333	0	NaN	0	NaN	600	11	1	1	3.33333	6.66667	0.165089
4	121	5	9	0.428571	0	NaN	0	NaN	600	11	0	0	2.14286	3.33333	0.0158681
4	122	20	7	0.333333	1	1.69026	0	-0.179801	600	11	0	0	6.66667	2.14286	0.997277
4	123	5	14	0.666667	0	NaN	0	NaN	600	11	1	0	3.33333	6.66667	0.202292
4	124	10	3	0.142857	0	NaN	0	NaN	600	11	0	0	1.42857	3.33333	0.00447769
4	125	5	18	0.857143	0	NaN	0	NaN	600	11	0	0	4.28571	1.42857	0.744674
4	126	10	13	0.619048	1	1.371	1	-0.190028	610	11	0	0	6.19048	4.28571	0.98045
4	127	5	5	0.238095	0	NaN	0	NaN	610	11	1	1	1.19048	6.19048	0.00132939
4	128	10	7	0.333333	0	NaN	0	NaN	610	11	0	0	3.33333	1.19048	0.166806
4	129	5	21	1	1	1.44848	1	0.2501	615	11	0	0	5	3.33333	0.930697
4	130	5	16	0.761905	1	1.49103	0	2.0583	615	11	1	1	3.80952	5	0.428239
4	131	10	12	0.571429	1	1.38353	0	-0.0404833	615	11	1	0	5.71429	3.80952	0.95231
4	132	10	12	0.571429	1	1.56465	0	-1.32858	615	11	1	0	5.71429	5.71429	0.946001
4	133	20	4	0.190476	0	NaN	0	NaN	615	11	1	0	3.80952	5.71429	0.630392
4	134	5	12	0.571429	0	NaN	0	NaN	615	11	0	0	2.85714	3.80952	0.0612652
4	135	20	8	0.380952	1	1.29035	1	-1.77505	635	11	0	0	7.61905	2.85714	0.999279
4	136	10	18	0.857143	1	1.44235	1	0.733957	645	11	1	1	8.57143	7.61905	0.999755
4	137	5	7	0.333333	0	NaN	0	NaN	645	11	1	1	1.66667	8.57143	0.00290839
4	138	20	2	0.0952381	0	NaN	0	NaN	645	11	0	0	1.90476	1.66667	0.0566502
4	139	5	12	0.571429	0	NaN	0	NaN	645	11	0	0	2.85714	1.90476	0.0607584
4	140	10	3	0.142857	0	NaN	0	NaN	645	11	0	0	1.42857	2.85714	0.00317299
4	141	5	2	0.0952381	0	NaN	0	NaN	645	11	0	0	0.47619	1.42857	0.00019996
4	142	5	1	0.047619	0	NaN	0	NaN	645	11	0	0	0.238095	0.47619	0.000115906
4	143	10	6	0.285714	0	NaN	0	NaN	645	11	0	0	2.85714	0.238095	0.0548914
4	144	5	7	0.333333	0	NaN	0	NaN	645	11	0	0	1.66667	2.85714	0.00305446
4	145	5	17	0.809524	0	NaN	0	NaN	645	99	0	0	4.04762	1.66667	0.118063
4	146	10	20	0.952381	1	1.5477	1	0.0313585	655	99	0	0	9.52381	4.04762	0.998037
4	147	20	20	0.952381	1	1.00951	1	0.870933	675	99	1	1	19.0476	9.52381	1
4	148	10	9	0.428571	0	NaN	0	NaN	675	99	1	1	4.28571	19.0476	0.055569
4	149	10	14	0.666667	1	1.48399	1	-0.280885	685	99	0	0	6.66667	4.28571	0.836323
4	150	20	18	0.857143	1	1.12858	1	-0.69609	705	99	1	1	17.1429	6.66667	1
4	151	5	21	1	0	NaN	0	NaN	705	99	1	1	5	17.1429	0.203083
4	152	10	19	0.904762	1	1.17409	1	-0.0851378	715	99	0	0	9.04762	5	0.994958
4	153	10	7	0.333333	0	NaN	0	NaN	715	99	1	1	3.33333	9.04762	0.0200334
4	154	10	15	0.714286	1	1.36474	0	-0.691138	715	99	0	0	7.14286	3.33333	0.910624
4	155	20	12	0.571429	1	1.23908	0	0.962007	715	99	1	0	11.4286	7.14286	0.999808
4	156	20	16	0.761905	1	1.33335	1	0.744075	735	99	1	0	15.2381	11.4286	0.999999
4	157	20	20	0.952381	1	1.19929	0	0.152037	735	99	1	1	19.0476	15.2381	1
4	158	20	12	0.571429	1	1.17327	1	1.04446	755	99	1	0	11.4286	19.0476	0.999597
4	159	10	8	0.380952	0	NaN	0	NaN	755	99	1	1	3.80952	11.4286	0.0319365
4	160	5	15	0.714286	0	NaN	0	NaN	755	99	0	0	3.57143	3.80952	0.0371515
4	161	20	15	0.714286	1	1.1373	1	-0.870371	775	99	0	0	14.2857	3.57143	0.999998
4	162	20	14	0.666667	1	0.96183	1	0.116105	795	99	1	1	13.3333	14.2857	0.999983
4	163	10	17	0.809524	1	1.13564	1	0.872708	805	99	1	1	8.09524	13.3333	0.959418
4	164	20	19	0.904762	1	1.00769	1	1.50386	825	99	1	1	18.0952	8.09524	1
4	165	20	6	0.285714	1	1.42367	0	-1.14324	825	99	1	1	5.71429	18.0952	0.230959
4	166	20	14	0.666667	1	1.01452	1	0.163911	845	99	1	0	13.3333	5.71429	0.999988
4	167	10	7	0.333333	0	NaN	0	NaN	845	99	1	1	3.33333	13.3333	0.0114496
4	168	10	20	0.952381	1	1.13779	1	0.0118922	855	99	0	0	9.52381	3.33333	0.996857
4	169	10	17	0.809524	1	1.05879	1	0.187373	865	99	1	1	8.09524	9.52381	0.962257
4	170	20	10	0.47619	1	1.16275	0	0.890051	865	99	1	1	9.52381	8.09524	0.994431
4	171	5	13	0.619048	0	NaN	0	NaN	865	99	1	0	3.09524	9.52381	0.0110213
4	172	20	7	0.333333	1	1.6534	1	1.84209	885	99	0	0	6.66667	3.09524	0.701756
4	173	20	17	0.809524	1	1.14049	1	0.639035	905	99	1	1	16.1905	6.66667	1
4	174	5	8	0.380952	0	NaN	0	NaN	905	99	1	1	1.90476	16.1905	0.00102989
4	175	20	19	0.904762	1	0.937081	1	-0.168644	925	99	0	0	18.0952	1.90476	1
4	176	10	14	0.666667	1	1.5305	0	2.12565	925	99	1	1	6.66667	18.0952	0.582437
4	177	20	14	0.666667	1	1.33233	0	0.440901	925	99	1	0	13.3333	6.66667	0.999984
4	178	20	20	0.952381	1	0.96339	1	1.21355	945	99	1	0	19.0476	13.3333	1
4	179	5	6	0.285714	0	NaN	0	NaN	945	99	1	1	1.42857	19.0476	0.000360121
4	180	20	5	0.238095	0	NaN	0	NaN	945	99	0	0	4.7619	1.42857	0.0991933
4	181	5	3	0.142857	0	NaN	0	NaN	945	11	0	0	0.714286	4.7619	0.000116073
4	182	5	3	0.142857	0	NaN	0	NaN	945	11	0	0	0.714286	0.714286	0.000142531
4	183	5	12	0.571429	0	NaN	0	NaN	945	11	0	0	2.85714	0.714286	0.0242288
4	184	5	3	0.142857	0	NaN	0	NaN	945	11	0	0	0.714286	2.85714	0.000120536
4	185	5	14	0.666667	0	NaN	0	NaN	945	11	0	0	3.33333	0.714286	0.0697589
4	186	10	9	0.428571	1	0.938155	0	1.67186	945	11	0	0	4.28571	3.33333	0.232116
4	187	20	1	0.047619	0	NaN	0	NaN	945	11	1	0	0.952381	4.28571	0.00345286
4	188	5	9	0.428571	0	NaN	0	NaN	945	11	0	0	2.14286	0.952381	0.00385933
4	189	20	18	0.857143	1	1.12347	1	1.01107	965	11	0	0	17.1429	2.14286	1
4	190	10	3	0.142857	0	NaN	0	NaN	965	11	1	1	1.42857	17.1429	0.000494824
4	191	5	10	0.47619	0	NaN	0	NaN	965	11	0	0	2.38095	1.42857	0.006217
4	192	10	20	0.952381	1	1.16821	1	1.46682	975	11	0	0	9.52381	2.38095	0.999886
4	193	20	9	0.428571	1	1.12429	1	0.359353	995	11	1	1	8.57143	9.52381	0.999319
4	194	5	11	0.52381	0	NaN	0	NaN	995	11	1	1	2.61905	8.57143	0.00768288
4	195	5	2	0.0952381	0	NaN	0	NaN	995	11	0	0	0.47619	2.61905	5.32e-05
4	196	20	4	0.190476	1	1.53659	0	1.32212	995	11	0	0	3.80952	0.47619	0.321233
4	197	5	2	0.0952381	0	NaN	0	NaN	995	11	1	0	0.47619	3.80952	5.3e-05
4	198	5	16	0.761905	0	NaN	0	NaN	995	11	0	0	3.80952	0.47619	0.150862
4	199	10	9	0.428571	0	NaN	0	NaN	995	11	0	0	4.28571	3.80952	0.178568
4	200	10	2	0.0952381	0	NaN	0	NaN	995	11	0	0	0.952381	4.28571	0.000282943
4	201	10	13	0.619048	1	1.48763	1	-0.161623	1005	11	0	0	6.19048	0.952381	0.913456
4	202	10	16	0.761905	1	1.41264	1	0.677512	1015	11	1	1	7.61905	6.19048	0.993131
4	203	5	2	0.0952381	0	NaN	0	NaN	1015	11	1	1	0.47619	7.61905	3.72e-05
4	204	10	3	0.142857	0	NaN	0	NaN	1015	11	0	0	1.42857	0.47619	0.000819516
4	205	5	17	0.809524	0	NaN	0	NaN	1015	11	0	0	4.04762	1.42857	0.202822
4	206	10	7	0.333333	0	NaN	0	NaN	1015	11	0	0	3.33333	4.04762	0.0269493
4	207	10	7	0.333333	0	NaN	0	NaN	1015	11	0	0	3.33333	3.33333	0.0274003
4	208	10	12	0.571429	1	1.17171	0	-0.314862	1015	11	0	0	5.71429	3.33333	0.753448
4	209	5	2	0.0952381	0	NaN	0	NaN	1015	11	1	0	0.47619	5.71429	3.6e-05
4	210	10	6	0.285714	0	NaN	0	NaN	1015	11	0	0	2.85714	0.47619	0.011893
4	211	5	8	0.380952	0	NaN	0	NaN	1015	11	0	0	1.90476	2.85714	0.0011434
4	212	20	1	0.047619	0	NaN	0	NaN	1015	11	0	0	0.952381	1.90476	0.00197841
4	213	5	6	0.285714	0	NaN	0	NaN	1015	11	0	0	1.42857	0.952381	0.000384395
4	214	20	14	0.666667	1	0.898747	1	0.655983	1035	11	0	0	13.3333	1.42857	1
4	215	5	18	0.857143	0	NaN	0	NaN	1035	11	1	1	4.28571	13.3333	0.16972
4	216	5	4	0.190476	0	NaN	0	NaN	1035	11	0	0	0.952381	4.28571	9.39e-05
5	1	5	5	0.238095	0	NaN	0	NaN	0	11	NaN	NaN	1.19048	NaN	NaN
5	2	5	16	0.761905	1	1.04419	1	0.365444	5	11	0	0	3.80952	1.19048	0.276739
5	3	10	1	0.047619	0	NaN	0	NaN	5	11	1	1	0.47619	3.80952	0.00707548
5	4	5	14	0.666667	1	0.809743	1	2.22684	10	11	0	0	3.33333	0.47619	0.221623
5	5	10	10	0.47619	1	1.04358	0	2.00186	10	11	1	1	4.7619	3.33333	0.250969
5	6	20	8	0.380952	0	NaN	0	NaN	10	11	1	0	7.61905	4.7619	0.106845
5	7	20	11	0.52381	1	1.00994	1	-0.0454817	30	11	0	0	10.4762	7.61905	0.591847
5	8	20	3	0.142857	0	NaN	0	NaN	30	11	1	1	2.85714	10.4762	0.000776642
5	9	5	6	0.285714	0	NaN	0	NaN	30	11	0	0	1.42857	2.85714	0.0721528
5	10	20	2	0.0952381	0	NaN	0	NaN	30	11	0	0	1.90476	1.42857	0.000251341
5	11	5	11	0.52381	0	NaN	0	NaN	30	11	0	0	2.61905	1.90476	0.144644
5	12	5	1	0.047619	0	NaN	0	NaN	30	11	0	0	0.238095	2.61905	0.0348072
5	13	10	7	0.333333	1	1.45539	0	-1.58524	30	11	0	0	3.33333	0.238095	0.0631339
5	14	5	3	0.142857	0	NaN	0	NaN	30	11	1	0	0.714286	3.33333	0.0641936
5	15	10	7	0.333333	1	1.41358	0	-0.917306	30	11	0	0	3.33333	0.714286	0.0619656
5	16	5	12	0.571429	0	NaN	0	NaN	30	11	1	0	2.85714	3.33333	0.211402
5	17	10	15	0.714286	1	1.25584	1	-1.42108	40	11	0	0	7.14286	2.85714	0.65517
5	18	5	4	0.190476	0	NaN	0	NaN	40	11	1	1	0.952381	7.14286	0.0668035
5	19	5	19	0.904762	0	NaN	0	NaN	40	11	0	0	4.52381	0.952381	0.361666
5	20	10	12	0.571429	1	1.72668	0	-0.207751	40	11	0	0	5.71429	4.52381	0.333203
5	21	5	2	0.0952381	0	NaN	0	NaN	40	11	1	0	0.47619	5.71429	0.0512187
5	22	10	2	0.0952381	0	NaN	0	NaN	40	11	0	0	0.952381	0.47619	0.00755702
5	23	5	8	0.380952	0	NaN	0	NaN	40	11	0	0	1.90476	0.952381	0.094429
5	24	5	16	0.761905	0	NaN	0	NaN	40	11	0	0	3.80952	1.90476	0.255551
5	25	5	11	0.52381	0	NaN	0	NaN	40	11	0	0	2.61905	3.80952	0.132185
5	26	20	20	0.952381	1	1.21502	1	-0.292395	60	11	0	0	19.0476	2.61905	0.9999
5	27	5	13	0.619048	0	NaN	0	NaN	60	11	1	1	3.09524	19.0476	0.168827
5	28	10	5	0.238095	0	NaN	0	NaN	60	11	0	0	2.38095	3.09524	0.0245024
5	29	5	5	0.238095	0	NaN	0	NaN	60	11	0	0	1.19048	2.38095	0.0585475
5	30	5	1	0.047619	0	NaN	0	NaN	60	11	0	0	0.238095	1.19048	0.0335021
5	31	20	3	0.142857	0	NaN	0	NaN	60	11	0	0	2.85714	0.238095	0.000630359
5	32	5	4	0.190476	0	NaN	0	NaN	60	11	0	0	0.952381	2.85714	0.0495471
5	33	10	21	1	1	1.37213	1	1.13909	70	11	0	0	10	0.952381	0.960342
5	34	10	8	0.380952	0	NaN	0	NaN	70	11	1	1	3.80952	10	0.0969608
5	35	10	10	0.47619	0	NaN	0	NaN	70	11	0	0	4.7619	3.80952	0.168922
5	36	10	5	0.238095	0	NaN	0	NaN	70	11	0	0	2.38095	4.7619	0.0227973
5	37	10	18	0.857143	1	1.66119	1	1.84559	80	99	0	0	8.57143	2.38095	0.813437
5	38	5	3	0.142857	0	NaN	0	NaN	80	99	1	1	0.714286	8.57143	0.097462
5	39	5	10	0.47619	0	NaN	0	NaN	80	99	0	0	2.38095	0.714286	0.14062
5	40	5	18	0.857143	0	NaN	0	NaN	80	99	0	0	4.28571	2.38095	0.235244
5	41	20	15	0.714286	1	2.05476	1	-0.596875	100	99	0	0	14.2857	4.28571	0.981256
5	42	20	15	0.714286	1	1.38888	0	-0.607042	100	99	1	1	14.2857	14.2857	0.983263
5	43	20	21	1	1	1.00806	1	-1.55808	120	99	1	0	20	14.2857	0.999927
5	44	5	20	0.952381	0	NaN	0	NaN	120	99	1	1	4.7619	20	0.25099
5	45	10	9	0.428571	0	NaN	0	NaN	120	99	0	0	4.28571	4.7619	0.135242
5	46	5	18	0.857143	0	NaN	0	NaN	120	99	0	0	4.28571	4.28571	0.222639
5	47	20	17	0.809524	1	1.25623	1	-0.358445	140	99	0	0	16.1905	4.28571	0.996836
5	48	10	8	0.380952	0	NaN	0	NaN	140	99	1	1	3.80952	16.1905	0.104997
5	49	20	6	0.285714	0	NaN	0	NaN	140	99	0	0	5.71429	3.80952	0.0140375
5	50	10	5	0.238095	0	NaN	0	NaN	140	99	0	0	2.38095	5.71429	0.0342959
5	51	10	5	0.238095	0	NaN	0	NaN	140	99	0	0	2.38095	2.38095	0.0369532
5	52	10	11	0.52381	1	1.30448	1	-1.08386	150	99	0	0	5.2381	2.38095	0.24845
5	53	10	16	0.761905	1	1.48991	0	-0.243215	150	99	1	1	7.61905	5.2381	0.727343
5	54	10	17	0.809524	1	1.81295	1	0.215801	160	99	1	0	8.09524	7.61905	0.782183
5	55	20	14	0.666667	1	1.81635	1	-0.392128	180	99	1	1	13.3333	8.09524	0.963067
5	56	10	19	0.904762	1	1.8182	1	-2.16839	190	99	1	1	9.04762	13.3333	0.864085
5	57	20	17	0.809524	1	1.48854	1	-0.392135	210	99	1	1	16.1905	9.04762	0.997424
5	58	10	11	0.52381	0	NaN	0	NaN	210	99	1	1	5.2381	16.1905	0.248722
5	59	20	3	0.142857	0	NaN	0	NaN	210	99	0	0	2.85714	5.2381	0.000860038
5	60	5	14	0.666667	0	NaN	0	NaN	210	99	0	0	3.33333	2.85714	0.166391
5	61	20	17	0.809524	1	1.28668	1	0.156054	230	99	0	0	16.1905	3.33333	0.996725
5	62	20	12	0.571429	1	1.01528	1	1.36903	250	99	1	1	11.4286	16.1905	0.771084
5	63	10	18	0.857143	1	1.77414	1	-1.25009	260	99	1	1	8.57143	11.4286	0.81871
5	64	20	13	0.619048	0	NaN	0	NaN	260	99	1	1	12.381	8.57143	0.909068
5	65	20	15	0.714286	1	1.37405	1	0.382425	280	99	0	0	14.2857	12.381	0.974928
5	66	20	16	0.761905	1	0.973028	1	0.215135	300	99	1	1	15.2381	14.2857	0.992488
5	67	20	14	0.666667	1	1.86457	1	-0.0113005	320	99	1	1	13.3333	15.2381	0.954204
5	68	20	10	0.47619	0	NaN	0	NaN	320	99	1	1	9.52381	13.3333	0.363511
5	69	20	18	0.857143	1	1.73681	0	-0.379002	320	99	0	0	17.1429	9.52381	0.998412
5	70	10	18	0.857143	1	1.78941	1	-0.242757	330	99	1	0	8.57143	17.1429	0.792311
5	71	20	11	0.52381	0	NaN	0	NaN	330	99	1	1	10.4762	8.57143	0.611519
5	72	20	7	0.333333	0	NaN	0	NaN	330	99	0	0	6.66667	10.4762	0.026589
5	73	20	6	0.285714	0	NaN	0	NaN	330	11	0	0	5.71429	6.66667	0.00843711
5	74	5	7	0.333333	0	NaN	0	NaN	330	11	0	0	1.66667	5.71429	0.0606176
5	75	5	2	0.0952381	0	NaN	0	NaN	330	11	0	0	0.47619	1.66667	0.0320583
5	76	5	6	0.285714	0	NaN	0	NaN	330	11	0	0	1.42857	0.47619	0.0587908
5	77	5	8	0.380952	0	NaN	0	NaN	330	11	0	0	1.90476	1.42857	0.0761475
5	78	5	2	0.0952381	0	NaN	0	NaN	330	11	0	0	0.47619	1.90476	0.0314971
5	79	5	13	0.619048	0	NaN	0	NaN	330	11	0	0	3.09524	0.47619	0.151995
5	80	10	5	0.238095	0	NaN	0	NaN	330	11	0	0	2.38095	3.09524	0.0198516
5	81	10	13	0.619048	1	1.53775	1	-0.111953	340	11	0	0	6.19048	2.38095	0.38548
5	82	5	20	0.952381	0	NaN	0	NaN	340	11	1	1	4.7619	6.19048	0.39159
5	83	20	20	0.952381	1	1.52255	1	-0.0871962	360	11	0	0	19.0476	4.7619	0.999867
5	84	10	19	0.904762	1	1.58961	1	0.238781	370	11	1	1	9.04762	19.0476	0.885183
5	85	5	12	0.571429	0	NaN	0	NaN	370	11	1	1	2.85714	9.04762	0.149079
5	86	5	9	0.428571	0	NaN	0	NaN	370	11	0	0	2.14286	2.85714	0.081983
5	87	10	4	0.190476	0	NaN	0	NaN	370	11	0	0	1.90476	2.14286	0.0129635
5	88	5	18	0.857143	0	NaN	0	NaN	370	11	0	0	4.28571	1.90476	0.2632
5	89	10	5	0.238095	0	NaN	0	NaN	370	11	0	0	2.38095	4.28571	0.0186006
5	90	10	13	0.619048	1	2.00925	1	0.11127	380	11	0	0	6.19048	2.38095	0.376694
5	91	5	3	0.142857	0	NaN	0	NaN	380	11	1	1	0.714286	6.19048	0.0444426
5	92	10	12	0.571429	0	NaN	0	NaN	380	11	0	0	5.71429	0.714286	0.28934
5	93	5	6	0.285714	0	NaN	0	NaN	380	11	0	0	1.42857	5.71429	0.0487233
5	94	5	4	0.190476	0	NaN	0	NaN	380	11	0	0	0.952381	1.42857	0.0400902
5	95	10	6	0.285714	0	NaN	0	NaN	380	11	0	0	2.85714	0.952381	0.0298394
5	96	5	6	0.285714	0	NaN	0	NaN	380	11	0	0	1.42857	2.85714	0.0514564
5	97	20	10	0.47619	0	NaN	0	NaN	380	11	0	0	9.52381	1.42857	0.304237
5	98	10	20	0.952381	1	1.93235	1	-1.64173	390	11	0	0	9.52381	9.52381	0.90728
5	99	20	13	0.619048	1	1.85311	1	-1.50954	410	11	1	1	12.381	9.52381	0.905815
5	100	10	5	0.238095	0	NaN	0	NaN	410	11	1	1	2.38095	12.381	0.020933
5	101	20	2	0.0952381	0	NaN	0	NaN	410	11	0	0	1.90476	2.38095	0.000168499
5	102	10	4	0.190476	0	NaN	0	NaN	410	11	0	0	1.90476	1.90476	0.012263
5	103	5	12	0.571429	0	NaN	0	NaN	410	11	0	0	2.85714	1.90476	0.118608
5	104	20	3	0.142857	0	NaN	0	NaN	410	11	0	0	2.85714	2.85714	0.000437148
5	105	5	14	0.666667	0	NaN	0	NaN	410	11	0	0	3.33333	2.85714	0.150265
5	106	5	4	0.190476	0	NaN	0	NaN	410	11	0	0	0.952381	3.33333	0.0365457
5	107	10	11	0.52381	0	NaN	0	NaN	410	11	0	0	5.2381	0.952381	0.198775
5	108	5	18	0.857143	0	NaN	0	NaN	410	11	0	0	4.28571	5.2381	0.232597
5	109	20	11	0.52381	0	NaN	0	NaN	410	99	0	0	10.4762	4.28571	0.509301
5	110	20	7	0.333333	0	NaN	0	NaN	410	99	0	0	6.66667	10.4762	0.0228074
5	111	20	5	0.238095	0	NaN	0	NaN	410	99	0	0	4.7619	6.66667	0.0041182
5	112	20	19	0.904762	1	1.26226	1	0.908678	430	99	0	0	18.0952	4.7619	0.999319
5	113	20	21	1	1	1.93581	1	-0.392043	450	99	1	1	20	18.0952	0.999893
5	114	5	15	0.714286	0	NaN	0	NaN	450	99	1	1	3.57143	20	0.141164
5	115	10	11	0.52381	0	NaN	0	NaN	450	99	0	0	5.2381	3.57143	0.198328
5	116	10	13	0.619048	1	1.24107	1	-2.03997	460	99	0	0	6.19048	5.2381	0.326854
5	117	10	17	0.809524	0	NaN	0	NaN	460	99	1	1	8.09524	6.19048	0.741274
5	118	20	9	0.428571	0	NaN	0	NaN	460	99	0	0	8.57143	8.09524	0.128661
5	119	20	21	1	1	1.9482	1	-1.6808	480	99	0	0	20	8.57143	0.999875
5	120	20	21	1	1	1.09779	1	0.862865	500	99	1	1	20	20	0.999885
5	121	10	8	0.380952	0	NaN	0	NaN	500	99	1	1	3.80952	20	0.0732218
5	122	10	4	0.190476	0	NaN	0	NaN	500	99	0	0	1.90476	3.80952	0.0189116
5	123	20	16	0.761905	1	1.73463	1	0.814062	520	99	0	0	15.2381	1.90476	0.989915
5	124	10	14	0.666667	0	NaN	0	NaN	520	99	1	1	6.66667	15.2381	0.431315
5	125	20	12	0.571429	0	NaN	0	NaN	520	99	0	0	11.4286	6.66667	0.694782
5	126	20	13	0.619048	0	NaN	0	NaN	520	99	0	0	12.381	11.4286	0.83366
5	127	20	17	0.809524	1	1.74392	1	0.790907	540	99	0	0	16.1905	12.381	0.994641
5	128	10	17	0.809524	1	1.32182	1	-0.179868	550	99	1	1	8.09524	16.1905	0.681899
5	129	10	18	0.857143	1	1.07684	1	0.671353	560	99	1	1	8.57143	8.09524	0.788509
5	130	5	20	0.952381	0	NaN	0	NaN	560	99	1	1	4.7619	8.57143	0.236889
5	131	20	10	0.47619	0	NaN	0	NaN	560	99	0	0	9.52381	4.7619	0.273821
5	132	10	16	0.761905	1	1.61011	1	0.686553	570	99	0	0	7.61905	9.52381	0.546208
5	133	5	2	0.0952381	0	NaN	0	NaN	570	99	1	1	0.47619	7.61905	0.0641521
5	134	5	13	0.619048	0	NaN	0	NaN	570	99	0	0	3.09524	0.47619	0.125208
5	135	20	18	0.857143	1	1.29433	1	-0.191896	590	99	0	0	17.1429	3.09524	0.998217
5	136	10	1	0.047619	0	NaN	0	NaN	590	99	1	1	0.47619	17.1429	0.0063828
5	137	20	5	0.238095	0	NaN	0	NaN	590	99	0	0	4.7619	0.47619	0.00430168
5	138	5	9	0.428571	0	NaN	0	NaN	590	99	0	0	2.14286	4.7619	0.0829112
5	139	20	10	0.47619	0	NaN	0	NaN	590	99	0	0	9.52381	2.14286	0.280016
5	140	5	21	1	0	NaN	0	NaN	590	99	0	0	5	9.52381	0.180347
5	141	10	21	1	0	NaN	0	NaN	590	99	0	0	10	5	0.886635
5	142	20	15	0.714286	1	1.21807	1	-0.11129	610	99	0	0	14.2857	10	0.967709
5	143	10	16	0.761905	1	1.0031	1	-1.1561	620	99	1	1	7.61905	14.2857	0.595654
5	144	20	19	0.904762	1	0.928081	1	-0.0991595	640	99	1	1	18.0952	7.61905	0.999421
5	145	20	2	0.0952381	0	NaN	0	NaN	640	11	1	1	1.90476	18.0952	0.000137627
5	146	10	6	0.285714	0	NaN	0	NaN	640	11	0	0	2.85714	1.90476	0.0237526
5	147	10	3	0.142857	0	NaN	0	NaN	640	11	0	0	1.42857	2.85714	0.00652314
5	148	5	5	0.238095	0	NaN	0	NaN	640	11	0	0	1.19048	1.42857	0.0374399
5	149	5	16	0.761905	0	NaN	0	NaN	640	11	0	0	3.80952	1.19048	0.172337
5	150	5	9	0.428571	0	NaN	0	NaN	640	11	0	0	2.14286	3.80952	0.0627434
5	151	10	11	0.52381	0	NaN	0	NaN	640	11	0	0	5.2381	2.14286	0.167255
5	152	5	2	0.0952381	0	NaN	0	NaN	640	11	0	0	0.47619	5.2381	0.0215904
5	153	5	7	0.333333	0	NaN	0	NaN	640	11	0	0	1.66667	0.47619	0.0502335
5	154	5	15	0.714286	0	NaN	0	NaN	640	11	0	0	3.57143	1.66667	0.147561
5	155	5	12	0.571429	0	NaN	0	NaN	640	11	0	0	2.85714	3.57143	0.0943466
5	156	10	18	0.857143	1	1.57161	1	-0.34252	650	11	0	0	8.57143	2.85714	0.793949
5	157	10	3	0.142857	0	NaN	0	NaN	650	11	1	1	1.42857	8.57143	0.00782187
5	158	10	12	0.571429	1	1.62952	1	0.168807	660	11	0	0	5.71429	1.42857	0.233394
5	159	10	1	0.047619	0	NaN	0	NaN	660	11	1	1	0.47619	5.71429	0.0035533
5	160	10	8	0.380952	0	NaN	0	NaN	660	11	0	0	3.80952	0.47619	0.0529451
5	161	20	9	0.428571	0	NaN	0	NaN	660	11	0	0	8.57143	3.80952	0.106404
5	162	5	9	0.428571	0	NaN	0	NaN	660	11	0	0	2.14286	8.57143	0.0536551
5	163	20	1	0.047619	0	NaN	0	NaN	660	11	0	0	0.952381	2.14286	4.93e-05
5	164	5	9	0.428571	0	NaN	0	NaN	660	11	0	0	2.14286	0.952381	0.0634483
5	165	5	2	0.0952381	0	NaN	0	NaN	660	11	0	0	0.47619	2.14286	0.0220577
5	166	20	12	0.571429	0	NaN	0	NaN	660	11	0	0	11.4286	0.47619	0.703876
5	167	10	4	0.190476	0	NaN	0	NaN	660	11	0	0	1.90476	11.4286	0.0074594
5	168	5	2	0.0952381	0	NaN	0	NaN	660	11	0	0	0.47619	1.90476	0.0219159
5	169	5	7	0.333333	0	NaN	0	NaN	660	11	0	0	1.66667	0.47619	0.0471663
5	170	20	16	0.761905	0	NaN	0	NaN	660	11	0	0	15.2381	1.66667	0.991258
5	171	5	16	0.761905	0	NaN	0	NaN	660	11	0	0	3.80952	15.2381	0.118808
5	172	10	10	0.47619	0	NaN	0	NaN	660	11	0	0	4.7619	3.80952	0.103367
5	173	10	16	0.761905	1	1.72595	1	0.691282	670	11	0	0	7.61905	4.7619	0.593153
5	174	5	8	0.380952	0	NaN	0	NaN	670	11	1	1	1.90476	7.61905	0.0638786
5	175	5	8	0.380952	0	NaN	0	NaN	670	11	0	0	1.90476	1.90476	0.0515065
5	176	5	1	0.047619	0	NaN	0	NaN	670	11	0	0	0.238095	1.90476	0.0182734
5	177	5	5	0.238095	0	NaN	0	NaN	670	11	0	0	1.19048	0.238095	0.0342975
5	178	5	7	0.333333	0	NaN	0	NaN	670	11	0	0	1.66667	1.19048	0.0447671
5	179	10	7	0.333333	0	NaN	0	NaN	670	11	0	0	3.33333	1.66667	0.0316969
5	180	20	4	0.190476	0	NaN	0	NaN	670	11	0	0	3.80952	3.33333	0.000838248
5	181	5	17	0.809524	0	NaN	0	NaN	670	99	0	0	4.04762	3.80952	0.132158
5	182	20	7	0.333333	0	NaN	0	NaN	670	99	0	0	6.66667	4.04762	0.0198713
5	183	20	16	0.761905	1	1.01428	1	0.0962125	690	99	0	0	15.2381	6.66667	0.98554
5	184	10	11	0.52381	1	1.09084	1	-1.01051	700	99	1	1	5.2381	15.2381	0.167467
5	185	20	20	0.952381	1	1.18154	1	0.454316	720	99	1	1	19.0476	5.2381	0.999739
5	186	5	6	0.285714	0	NaN	0	NaN	720	99	1	1	1.42857	19.0476	0.0551478
5	187	10	11	0.52381	1	1.37729	0	0.152367	720	99	0	0	5.2381	1.42857	0.162139
5	188	20	15	0.714286	1	0.983671	1	-0.750678	740	99	1	0	14.2857	5.2381	0.975641
5	189	10	19	0.904762	1	1.21909	1	1.38808	750	99	1	1	9.04762	14.2857	0.78174
5	190	10	19	0.904762	1	0.894586	1	-0.627044	760	99	1	1	9.04762	9.04762	0.802151
5	191	20	16	0.761905	1	1.05244	1	0.858135	780	99	1	1	15.2381	9.04762	0.988953
5	192	10	21	1	1	1.16543	1	-0.612073	790	99	1	1	10	15.2381	0.876463
5	193	10	3	0.142857	0	NaN	0	NaN	790	99	1	1	1.42857	10	0.0122517
5	194	10	9	0.428571	0	NaN	0	NaN	790	99	0	0	4.28571	1.42857	0.0838921
5	195	10	10	0.47619	0	NaN	0	NaN	790	99	0	0	4.7619	4.28571	0.108612
5	196	20	18	0.857143	1	1.04442	0	-0.480659	790	99	0	0	17.1429	4.7619	0.99761
5	197	20	16	0.761905	1	0.846239	1	1.48955	810	99	1	0	15.2381	17.1429	0.986233
5	198	5	8	0.380952	0	NaN	0	NaN	810	99	1	1	1.90476	15.2381	0.0673273
5	199	20	10	0.47619	1	1.09466	1	-1.07618	830	99	0	0	9.52381	1.90476	0.233812
5	200	10	21	1	1	1.05615	1	0.722843	840	99	1	1	10	9.52381	0.887553
5	201	20	5	0.238095	0	NaN	0	NaN	840	99	1	1	4.7619	10	0.00376496
5	202	20	12	0.571429	1	1.04614	0	0.216145	840	99	0	0	11.4286	4.7619	0.634236
5	203	20	19	0.904762	1	1.81489	0	0.833203	840	99	1	0	18.0952	11.4286	0.999189
5	204	20	11	0.52381	1	1.29449	0	-0.378837	840	99	1	0	10.4762	18.0952	0.418308
5	205	10	2	0.0952381	0	NaN	0	NaN	840	99	1	0	0.952381	10.4762	0.00807643
5	206	10	19	0.904762	1	0.966909	1	2.49546	850	99	0	0	9.04762	0.952381	0.762698
5	207	5	21	1	0	NaN	0	NaN	850	99	1	1	5	9.04762	0.195342
5	208	20	10	0.47619	1	1.88076	0	-0.182891	850	99	0	0	9.52381	5	0.214188
5	209	20	14	0.666667	1	2.0094	1	0.00943323	870	99	1	0	13.3333	9.52381	0.930128
5	210	20	17	0.809524	1	1.0178	1	1.74798	890	99	1	1	16.1905	13.3333	0.994626
5	211	20	7	0.333333	0	NaN	0	NaN	890	99	1	1	6.66667	16.1905	0.0188652
5	212	5	14	0.666667	0	NaN	0	NaN	890	99	0	0	3.33333	6.66667	0.0883664
5	213	20	16	0.761905	1	1.22764	1	0.748804	910	99	0	0	15.2381	3.33333	0.984919
5	214	10	16	0.761905	1	1.43858	1	1.71526	920	99	1	1	7.61905	15.2381	0.517547
5	215	20	12	0.571429	1	1.24954	1	-0.374127	940	99	1	1	11.4286	7.61905	0.687996
5	216	5	17	0.809524	0	NaN	0	NaN	940	99	1	1	4.04762	11.4286	0.135967
6	1	20	16	0.761905	1	1.46138	0	0.2408	0	99	NaN	NaN	15.2381	NaN	NaN
6	2	20	18	0.857143	0	NaN	0	NaN	0	99	1	0	17.1429	15.2381	0.127523
6	3	20	9	0.428571	0	NaN	0	NaN	0	99	0	0	8.57143	17.1429	0.301999
6	4	20	13	0.619048	1	1.86323	1	1.0019	20	99	0	0	12.381	8.57143	0.446985
6	5	20	3	0.142857	0	NaN	0	NaN	20	99	1	1	2.85714	12.381	0.0600742
6	6	10	20	0.952381	1	1.32734	1	-0.861819	30	99	0	0	9.52381	2.85714	0.590802
6	7	20	14	0.666667	0	NaN	0	NaN	30	99	1	1	13.3333	9.52381	0.124792
6	8	10	6	0.285714	0	NaN	0	NaN	30	99	0	0	2.85714	13.3333	0.335569
6	9	5	21	1	1	1.65125	1	0.646094	35	99	0	0	5	2.85714	0.581867
6	10	5	12	0.571429	0	NaN	0	NaN	35	99	1	1	2.85714	5	0.144293
6	11	20	4	0.190476	0	NaN	0	NaN	35	99	0	0	3.80952	2.85714	0.363211
6	12	10	10	0.47619	1	1.05767	1	0.567663	45	99	0	0	4.7619	3.80952	0.470237
6	13	10	16	0.761905	1	1.77458	1	0.633669	55	99	1	1	7.61905	4.7619	0.15985
6	14	20	20	0.952381	0	NaN	0	NaN	55	99	1	1	19.0476	7.61905	0.178158
6	15	10	13	0.619048	1	1.4607	0	0.350144	55	99	0	0	6.19048	19.0476	0.333849
6	16	20	19	0.904762	0	NaN	0	NaN	55	99	1	0	18.0952	6.19048	0.176623
6	17	5	21	1	0	NaN	0	NaN	55	99	0	0	5	18.0952	0.403014
6	18	20	19	0.904762	1	1.61484	1	-0.599162	75	99	0	0	18.0952	5	0.55964
6	19	10	21	1	0	NaN	0	NaN	75	99	1	1	10	18.0952	0.110882
6	20	20	14	0.666667	1	1.6434	0	2.07133	75	99	0	0	13.3333	10	0.424015
6	21	10	19	0.904762	0	NaN	0	NaN	75	99	1	0	9.04762	13.3333	0.123077
6	22	10	13	0.619048	1	1.67294	1	-1.40719	85	99	0	0	6.19048	9.04762	0.428767
6	23	10	1	0.047619	0	NaN	0	NaN	85	99	1	1	0.47619	6.19048	0.0835669
6	24	20	14	0.666667	0	NaN	0	NaN	85	99	0	0	13.3333	0.47619	0.523432
6	25	10	15	0.714286	0	NaN	0	NaN	85	99	0	0	7.14286	13.3333	0.39825
6	26	20	15	0.714286	1	1.6912	1	-1.00439	105	99	0	0	14.2857	7.14286	0.462184
6	27	20	18	0.857143	0	NaN	0	NaN	105	99	1	1	17.1429	14.2857	0.116589
6	28	20	16	0.761905	0	NaN	0	NaN	105	99	0	0	15.2381	17.1429	0.367018
6	29	20	16	0.761905	0	NaN	0	NaN	105	99	0	0	15.2381	15.2381	0.385524
6	30	5	11	0.52381	0	NaN	0	NaN	105	99	0	0	2.61905	15.2381	0.344563
6	31	10	9	0.428571	1	1.21176	0	0.560204	105	99	0	0	4.28571	2.61905	0.445962
6	32	20	4	0.190476	0	NaN	0	NaN	105	99	1	0	3.80952	4.28571	0.0769875
6	33	5	5	0.238095	0	NaN	0	NaN	105	99	0	0	1.19048	3.80952	0.417347
6	34	20	13	0.619048	1	1.37179	1	-1.35898	125	99	0	0	12.381	1.19048	0.485463
6	35	5	21	1	0	NaN	0	NaN	125	99	1	1	5	12.381	0.121242
6	36	10	21	1	0	NaN	0	NaN	125	99	0	0	10	5	0.53487
6	37	10	3	0.142857	0	NaN	0	NaN	125	11	0	0	1.42857	10	0.168514
6	38	5	6	0.285714	0	NaN	0	NaN	125	11	0	0	1.42857	1.42857	0.226324
6	39	10	13	0.619048	1	1.29441	1	0.0449139	135	11	0	0	6.19048	1.42857	0.380491
6	40	5	7	0.333333	0	NaN	0	NaN	135	11	1	1	1.66667	6.19048	0.0420106
6	41	10	2	0.0952381	0	NaN	0	NaN	135	11	0	0	0.952381	1.66667	0.210332
6	42	5	5	0.238095	0	NaN	0	NaN	135	11	0	0	1.19048	0.952381	0.215123
6	43	5	13	0.619048	1	1.09417	1	0.494062	140	11	0	0	3.09524	1.19048	0.308917
6	44	10	11	0.52381	0	NaN	0	NaN	140	11	1	1	5.2381	3.09524	0.0775549
6	45	10	19	0.904762	0	NaN	0	NaN	140	11	0	0	9.04762	5.2381	0.43837
6	46	5	18	0.857143	0	NaN	0	NaN	140	11	0	0	4.28571	9.04762	0.29823
6	47	10	11	0.52381	1	1.45813	0	2.795	140	11	0	0	5.2381	4.28571	0.308206
6	48	20	12	0.571429	0	NaN	0	NaN	140	11	1	0	11.4286	5.2381	0.126579
6	49	5	19	0.904762	0	NaN	0	NaN	140	11	0	0	4.52381	11.4286	0.285837
6	50	5	11	0.52381	0	NaN	0	NaN	140	11	0	0	2.61905	4.52381	0.245989
6	51	5	12	0.571429	0	NaN	0	NaN	140	11	0	0	2.85714	2.61905	0.273275
6	52	5	13	0.619048	0	NaN	0	NaN	140	11	0	0	3.09524	2.85714	0.282673
6	53	20	1	0.047619	1	0.960268	0	0.902179	140	11	0	0	0.952381	3.09524	0.235532
6	54	20	21	1	0	NaN	0	NaN	140	11	1	0	20	0.952381	0.285617
6	55	10	3	0.142857	1	1.13167	0	1.70903	140	11	0	0	1.42857	20	0.104841
6	56	10	16	0.761905	0	NaN	0	NaN	140	11	1	0	7.61905	1.42857	0.108941
6	57	5	3	0.142857	0	NaN	0	NaN	140	11	0	0	0.714286	7.61905	0.141414
6	58	5	14	0.666667	0	NaN	0	NaN	140	11	0	0	3.33333	0.714286	0.308426
6	59	5	8	0.380952	0	NaN	0	NaN	140	11	0	0	1.90476	3.33333	0.212693
6	60	10	6	0.285714	0	NaN	0	NaN	140	11	0	0	2.85714	1.90476	0.240945
6	61	5	2	0.0952381	0	NaN	0	NaN	140	11	0	0	0.47619	2.85714	0.157324
6	62	5	6	0.285714	0	NaN	0	NaN	140	11	0	0	1.42857	0.47619	0.209904
6	63	20	3	0.142857	0	NaN	0	NaN	140	11	0	0	2.85714	1.42857	0.274851
6	64	10	3	0.142857	0	NaN	0	NaN	140	11	0	0	1.42857	2.85714	0.19236
6	65	5	21	1	1	1.49156	1	1.67183	145	11	0	0	5	1.42857	0.392369
6	66	10	6	0.285714	0	NaN	0	NaN	145	11	1	1	2.85714	5	0.0448963
6	67	20	8	0.380952	0	NaN	0	NaN	145	11	0	0	7.61905	2.85714	0.359043
6	68	10	12	0.571429	1	1.10458	1	-1.10664	155	11	0	0	5.71429	7.61905	0.268152
6	69	5	4	0.190476	0	NaN	0	NaN	155	11	1	1	0.952381	5.71429	0.0303883
6	70	20	6	0.285714	0	NaN	0	NaN	155	11	0	0	5.71429	0.952381	0.331126
6	71	5	4	0.190476	0	NaN	0	NaN	155	11	0	0	0.952381	5.71429	0.149741
6	72	5	3	0.142857	0	NaN	0	NaN	155	11	0	0	0.714286	0.952381	0.168823
6	73	20	15	0.714286	1	1.51075	1	0.74795	175	99	0	0	14.2857	0.714286	0.465708
6	74	20	13	0.619048	0	NaN	0	NaN	175	99	1	1	12.381	14.2857	0.0685672
6	75	5	12	0.571429	0	NaN	0	NaN	175	99	0	0	2.85714	12.381	0.321735
6	76	20	13	0.619048	0	NaN	0	NaN	175	99	0	0	12.381	2.85714	0.40737
6	77	10	15	0.714286	1	0.972472	0	0.887817	175	99	0	0	7.14286	12.381	0.338312
6	78	10	1	0.047619	1	2.05608	0	-0.446975	175	99	1	0	0.47619	7.14286	0.0598116
6	79	5	3	0.142857	0	NaN	0	NaN	175	99	1	0	0.714286	0.47619	0.0953994
6	80	10	17	0.809524	1	1.80876	0	-1.27706	175	99	0	0	8.09524	0.714286	0.47806
6	81	20	7	0.333333	0	NaN	0	NaN	175	99	1	0	6.66667	8.09524	0.0601442
6	82	10	11	0.52381	0	NaN	0	NaN	175	99	0	0	5.2381	6.66667	0.352156
6	83	20	17	0.809524	0	NaN	0	NaN	175	99	0	0	16.1905	5.2381	0.432595
6	84	10	20	0.952381	0	NaN	0	NaN	175	99	0	0	9.52381	16.1905	0.337198
6	85	20	19	0.904762	1	1.37325	1	-0.270505	195	99	0	0	18.0952	9.52381	0.413779
6	86	10	8	0.380952	0	NaN	0	NaN	195	99	1	1	3.80952	18.0952	0.047374
6	87	20	16	0.761905	0	NaN	0	NaN	195	99	0	0	15.2381	3.80952	0.427184
6	88	5	9	0.428571	1	1.69344	0	-2.00687	195	99	0	0	2.14286	15.2381	0.261446
6	89	5	18	0.857143	0	NaN	0	NaN	195	99	1	0	4.28571	2.14286	0.126939
6	90	10	20	0.952381	0	NaN	0	NaN	195	99	0	0	9.52381	4.28571	0.454764
6	91	20	10	0.47619	0	NaN	0	NaN	195	99	0	0	9.52381	9.52381	0.279868
6	92	20	16	0.761905	0	NaN	0	NaN	195	99	0	0	15.2381	9.52381	0.359816
6	93	10	17	0.809524	1	1.46011	1	-1.45049	205	99	0	0	8.09524	15.2381	0.308248
6	94	10	11	0.52381	0	NaN	0	NaN	205	99	1	1	5.2381	8.09524	0.0772627
6	95	20	2	0.0952381	0	NaN	0	NaN	205	99	0	0	1.90476	5.2381	0.217992
6	96	20	17	0.809524	0	NaN	0	NaN	205	99	0	0	16.1905	1.90476	0.450601
6	97	10	3	0.142857	0	NaN	0	NaN	205	99	0	0	1.42857	16.1905	0.190457
6	98	20	5	0.238095	0	NaN	0	NaN	205	99	0	0	4.7619	1.42857	0.281287
6	99	10	9	0.428571	1	1.13266	1	-0.141376	215	99	0	0	4.28571	4.7619	0.330697
6	100	20	14	0.666667	0	NaN	0	NaN	215	99	1	1	13.3333	4.28571	0.0951539
6	101	20	10	0.47619	0	NaN	0	NaN	215	99	0	0	9.52381	13.3333	0.236463
6	102	20	17	0.809524	1	1.33155	1	-1.08672	235	99	0	0	16.1905	9.52381	0.360896
6	103	5	18	0.857143	0	NaN	0	NaN	235	99	1	1	4.28571	16.1905	0.0670185
6	104	20	20	0.952381	0	NaN	0	NaN	235	99	0	0	19.0476	4.28571	0.459366
6	105	5	17	0.809524	0	NaN	0	NaN	235	99	0	0	4.04762	19.0476	0.256473
6	106	20	11	0.52381	1	1.17084	0	0.241055	235	99	0	0	10.4762	4.04762	0.326082
6	107	10	18	0.857143	0	NaN	0	NaN	235	99	1	0	8.57143	10.4762	0.0851467
6	108	20	16	0.761905	0	NaN	0	NaN	235	99	0	0	15.2381	8.57143	0.348357
6	109	5	21	1	0	NaN	0	NaN	235	11	0	0	5	15.2381	0.21329
6	110	20	19	0.904762	0	NaN	0	NaN	235	11	0	0	18.0952	5	0.531642
6	111	5	2	0.0952381	0	NaN	0	NaN	235	11	0	0	0.47619	18.0952	0.0663436
6	112	5	8	0.380952	0	NaN	0	NaN	235	11	0	0	1.90476	0.47619	0.184227
6	113	5	14	0.666667	0	NaN	0	NaN	235	11	0	0	3.33333	1.90476	0.235392
6	114	10	4	0.190476	0	NaN	0	NaN	235	11	0	0	1.90476	3.33333	0.158317
6	115	5	18	0.857143	0	NaN	0	NaN	235	11	0	0	4.28571	1.90476	0.281523
6	116	10	13	0.619048	1	0.961943	1	-0.584142	245	11	0	0	6.19048	4.28571	0.257456
6	117	10	10	0.47619	1	0.96207	0	0.813764	245	11	1	1	4.7619	6.19048	0.0427284
6	118	10	18	0.857143	1	0.931213	1	-0.368457	255	11	1	0	8.57143	4.7619	0.0787097
6	119	20	3	0.142857	0	NaN	0	NaN	255	11	1	1	2.85714	8.57143	0.0339342
6	120	5	3	0.142857	1	1.01315	0	-0.0178904	255	11	0	0	0.714286	2.85714	0.12391
6	121	10	10	0.47619	0	NaN	0	NaN	255	11	1	0	4.7619	0.714286	0.0527011
6	122	5	2	0.0952381	0	NaN	0	NaN	255	11	0	0	0.47619	4.7619	0.107619
6	123	20	14	0.666667	0	NaN	0	NaN	255	11	0	0	13.3333	0.47619	0.444097
6	124	5	3	0.142857	0	NaN	0	NaN	255	11	0	0	0.714286	13.3333	0.0798371
6	125	5	2	0.0952381	0	NaN	0	NaN	255	11	0	0	0.47619	0.714286	0.124253
6	126	20	14	0.666667	0	NaN	0	NaN	255	11	0	0	13.3333	0.47619	0.439823
6	127	10	5	0.238095	0	NaN	0	NaN	255	11	0	0	2.38095	13.3333	0.107518
6	128	5	9	0.428571	0	NaN	0	NaN	255	11	0	0	2.14286	2.38095	0.167723
6	129	5	20	0.952381	0	NaN	0	NaN	255	11	0	0	4.7619	2.14286	0.28864
6	130	20	7	0.333333	0	NaN	0	NaN	255	11	0	0	6.66667	4.7619	0.245355
6	131	5	12	0.571429	0	NaN	0	NaN	255	11	0	0	2.85714	6.66667	0.165195
6	132	10	15	0.714286	1	0.934381	1	-0.521751	265	11	0	0	7.14286	2.85714	0.28084
6	133	5	2	0.0952381	0	NaN	0	NaN	265	11	1	1	0.47619	7.14286	0.0175948
6	134	10	5	0.238095	0	NaN	0	NaN	265	11	0	0	2.38095	0.47619	0.170027
6	135	10	6	0.285714	0	NaN	0	NaN	265	11	0	0	2.85714	2.38095	0.167714
6	136	5	5	0.238095	0	NaN	0	NaN	265	11	0	0	1.19048	2.85714	0.127642
6	137	5	14	0.666667	0	NaN	0	NaN	265	11	0	0	3.33333	1.19048	0.216699
6	138	20	3	0.142857	0	NaN	0	NaN	265	11	0	0	2.85714	3.33333	0.184216
6	139	5	7	0.333333	0	NaN	0	NaN	265	11	0	0	1.66667	2.85714	0.140285
6	140	5	2	0.0952381	0	NaN	0	NaN	265	11	0	0	0.47619	1.66667	0.110885
6	141	10	7	0.333333	1	1.05349	0	0.237074	265	11	0	0	3.33333	0.47619	0.18573
6	142	10	13	0.619048	0	NaN	0	NaN	265	11	1	0	6.19048	3.33333	0.0519139
6	143	5	14	0.666667	0	NaN	0	NaN	265	11	0	0	3.33333	6.19048	0.176265
6	144	10	6	0.285714	0	NaN	0	NaN	265	11	0	0	2.85714	3.33333	0.154958
6	145	5	15	0.714286	0	NaN	0	NaN	265	99	0	0	3.57143	2.85714	0.346068
6	146	10	20	0.952381	1	1.09054	1	-0.840723	275	99	0	0	9.52381	3.57143	0.383861
6	147	10	17	0.809524	0	NaN	0	NaN	275	99	1	1	8.09524	9.52381	0.0688761
6	148	5	11	0.52381	0	NaN	0	NaN	275	99	0	0	2.61905	8.09524	0.267517
6	149	10	6	0.285714	0	NaN	0	NaN	275	99	0	0	2.85714	2.61905	0.264736
6	150	20	15	0.714286	1	1.13745	1	-0.72522	295	99	0	0	14.2857	2.85714	0.336839
6	151	20	20	0.952381	0	NaN	0	NaN	295	99	1	1	19.0476	14.2857	0.068082
6	152	5	1	0.047619	0	NaN	0	NaN	295	99	0	0	0.238095	19.0476	0.139549
6	153	10	21	1	0	NaN	0	NaN	295	99	0	0	10	0.238095	0.419567
6	154	10	13	0.619048	0	NaN	0	NaN	295	99	0	0	6.19048	10	0.251293
6	155	5	11	0.52381	0	NaN	0	NaN	295	99	0	0	2.61905	6.19048	0.276268
6	156	20	16	0.761905	1	0.991415	1	0.131767	315	99	0	0	15.2381	2.61905	0.345464
6	157	10	5	0.238095	0	NaN	0	NaN	315	99	1	1	2.38095	15.2381	0.032072
6	158	20	17	0.809524	0	NaN	0	NaN	315	99	0	0	16.1905	2.38095	0.359495
6	159	10	17	0.809524	0	NaN	0	NaN	315	99	0	0	8.09524	16.1905	0.225849
6	160	20	13	0.619048	1	1.01353	0	-0.927042	315	99	0	0	12.381	8.09524	0.25108
6	161	20	12	0.571429	0	NaN	0	NaN	315	99	1	0	11.4286	12.381	0.0435511
6	162	20	14	0.666667	1	1.34572	1	-0.778469	335	99	0	0	13.3333	11.4286	0.233244
6	163	20	15	0.714286	0	NaN	0	NaN	335	99	1	1	14.2857	13.3333	0.049463
6	164	10	14	0.666667	0	NaN	0	NaN	335	99	0	0	6.66667	14.2857	0.214335
6	165	20	14	0.666667	0	NaN	0	NaN	335	99	0	0	13.3333	6.66667	0.269767
6	166	10	10	0.47619	0	NaN	0	NaN	335	99	0	0	4.7619	13.3333	0.192784
6	167	20	10	0.47619	0	NaN	0	NaN	335	99	0	0	9.52381	4.7619	0.236398
6	168	5	16	0.761905	0	NaN	0	NaN	335	99	0	0	3.80952	9.52381	0.26206
6	169	20	3	0.142857	0	NaN	0	NaN	335	99	0	0	2.85714	3.80952	0.170945
6	170	10	14	0.666667	1	0.987843	0	-0.277704	335	99	0	0	6.66667	2.85714	0.304536
6	171	20	18	0.857143	0	NaN	0	NaN	335	99	1	0	17.1429	6.66667	0.0745783
6	172	10	19	0.904762	0	NaN	0	NaN	335	99	0	0	9.04762	17.1429	0.219699
6	173	20	6	0.285714	0	NaN	0	NaN	335	99	0	0	5.71429	9.04762	0.161453
6	174	20	12	0.571429	0	NaN	0	NaN	335	99	0	0	11.4286	5.71429	0.244091
6	175	20	20	0.952381	0	NaN	0	NaN	335	99	0	0	19.0476	11.4286	0.291016
6	176	20	20	0.952381	0	NaN	0	NaN	335	99	0	0	19.0476	19.0476	0.225341
6	177	10	17	0.809524	1	0.8092	1	-1.15204	345	99	0	0	8.09524	19.0476	0.188032
6	178	20	15	0.714286	0	NaN	0	NaN	345	99	1	1	14.2857	8.09524	0.0568032
6	179	20	1	0.047619	0	NaN	0	NaN	345	99	0	0	0.952381	14.2857	0.0973377
6	180	5	18	0.857143	0	NaN	0	NaN	345	99	0	0	4.28571	0.952381	0.339995
6	181	5	21	1	0	NaN	0	NaN	345	11	0	0	5	4.28571	0.225408
6	182	20	6	0.285714	0	NaN	0	NaN	345	11	0	0	5.71429	5	0.178001
6	183	10	6	0.285714	1	1.04571	1	0.772241	355	11	0	0	2.85714	5.71429	0.116364
6	184	5	8	0.380952	0	NaN	0	NaN	355	11	1	1	1.90476	2.85714	0.0230348
6	185	10	17	0.809524	0	NaN	0	NaN	355	11	0	0	8.09524	1.90476	0.258024
6	186	5	19	0.904762	0	NaN	0	NaN	355	11	0	0	4.52381	8.09524	0.173795
6	187	10	5	0.238095	0	NaN	0	NaN	355	11	0	0	2.38095	4.52381	0.111901
6	188	5	9	0.428571	0	NaN	0	NaN	355	11	0	0	2.14286	2.38095	0.124722
6	189	10	14	0.666667	1	1.75388	0	-0.282194	355	11	0	0	6.66667	2.14286	0.212191
6	190	20	18	0.857143	0	NaN	0	NaN	355	11	1	0	17.1429	6.66667	0.0959847
6	191	5	1	0.047619	0	NaN	0	NaN	355	11	0	0	0.238095	17.1429	0.0419967
6	192	10	1	0.047619	0	NaN	0	NaN	355	11	0	0	0.47619	0.238095	0.0992437
6	193	20	2	0.0952381	0	NaN	0	NaN	355	11	0	0	1.90476	0.47619	0.145016
6	194	10	4	0.190476	0	NaN	0	NaN	355	11	0	0	1.90476	1.90476	0.112101
6	195	5	4	0.190476	0	NaN	0	NaN	355	11	0	0	0.952381	1.90476	0.0924855
6	196	5	13	0.619048	1	1.00382	1	-0.0850124	360	11	0	0	3.09524	0.952381	0.157303
6	197	20	13	0.619048	0	NaN	0	NaN	360	11	1	1	12.381	3.09524	0.0690352
6	198	10	11	0.52381	0	NaN	0	NaN	360	11	0	0	5.2381	12.381	0.115012
6	199	5	5	0.238095	0	NaN	0	NaN	360	11	0	0	1.19048	5.2381	0.0838075
6	200	5	14	0.666667	0	NaN	0	NaN	360	11	0	0	3.33333	1.19048	0.161253
6	201	10	12	0.571429	1	1.16494	0	0.0757399	360	11	0	0	5.71429	3.33333	0.170531
6	202	10	3	0.142857	0	NaN	0	NaN	360	11	1	0	1.42857	5.71429	0.0163563
6	203	5	7	0.333333	0	NaN	0	NaN	360	11	0	0	1.66667	1.42857	0.107249
6	204	5	2	0.0952381	0	NaN	0	NaN	360	11	0	0	0.47619	1.66667	0.0793334
6	205	10	21	1	0	NaN	0	NaN	360	11	0	0	10	0.47619	0.307345
6	206	20	11	0.52381	1	0.852561	1	1.4582	380	11	0	0	10.4762	10	0.195673
6	207	5	3	0.142857	0	NaN	0	NaN	380	11	1	1	0.714286	10.4762	0.010615
6	208	5	1	0.047619	0	NaN	0	NaN	380	11	0	0	0.238095	0.714286	0.0761806
6	209	10	2	0.0952381	0	NaN	0	NaN	380	11	0	0	0.952381	0.238095	0.0970955
6	210	5	13	0.619048	0	NaN	0	NaN	380	11	0	0	3.09524	0.952381	0.146877
6	211	5	15	0.714286	0	NaN	0	NaN	380	11	0	0	3.57143	3.09524	0.150084
6	212	5	4	0.190476	0	NaN	0	NaN	380	11	0	0	0.952381	3.57143	0.0790064
6	213	5	12	0.571429	0	NaN	0	NaN	380	11	0	0	2.85714	0.952381	0.137072
6	214	10	10	0.47619	1	0.89557	0	0.524398	380	11	0	0	4.7619	2.85714	0.143849
6	215	5	1	0.047619	0	NaN	0	NaN	380	11	1	0	0.238095	4.7619	0.0115043
6	216	20	4	0.190476	0	NaN	0	NaN	380	11	0	0	3.80952	0.238095	0.153731
7	1	5	10	0.47619	0	NaN	0	NaN	0	11	NaN	NaN	2.38095	NaN	NaN
7	2	10	20	0.952381	1	0.896013	1	0.935735	10	11	0	0	9.52381	2.38095	0.998813
7	3	10	2	0.0952381	1	0.721226	0	0.207079	10	11	1	1	0.952381	9.52381	0.0733592
7	4	5	1	0.047619	1	1.00996	0	-0.885477	10	11	1	0	0.238095	0.952381	0.0501244
7	5	20	5	0.238095	1	1.05794	0	1.17773	10	11	1	0	4.7619	0.238095	0.653143
7	6	10	6	0.285714	1	0.984286	0	0.211367	10	11	1	0	2.85714	4.7619	0.439348
7	7	5	19	0.904762	1	0.789189	1	2.66331	15	11	1	0	4.52381	2.85714	0.994539
7	8	5	4	0.190476	0	NaN	0	NaN	15	11	1	1	0.952381	4.52381	0.138375
7	9	10	7	0.333333	1	1.14488	0	0.760415	15	11	0	0	3.33333	0.952381	0.460781
7	10	5	6	0.285714	0	NaN	0	NaN	15	11	1	0	1.42857	3.33333	0.292539
7	11	5	21	1	1	1.25649	1	0.54002	20	11	0	0	5	1.42857	0.996098
7	12	10	8	0.380952	1	0.787834	0	-0.0197273	20	11	1	1	3.80952	5	0.661721
7	13	5	14	0.666667	1	0.864273	0	1.38797	20	11	1	0	3.33333	3.80952	0.938385
7	14	20	14	0.666667	1	0.978924	0	1.81835	20	11	1	0	13.3333	3.33333	0.997873
7	15	5	4	0.190476	0	NaN	0	NaN	20	11	1	0	0.952381	13.3333	0.0801003
7	16	10	8	0.380952	1	0.921997	1	1.05794	30	11	0	0	3.80952	0.952381	0.555964
7	17	20	14	0.666667	1	0.838968	1	0.756952	50	11	1	1	13.3333	3.80952	0.997681
7	18	10	1	0.047619	0	NaN	0	NaN	50	11	1	1	0.47619	13.3333	0.0273692
7	19	5	1	0.047619	0	NaN	0	NaN	50	11	0	0	0.238095	0.47619	0.0218183
7	20	5	11	0.52381	0	NaN	0	NaN	50	11	0	0	2.61905	0.238095	0.69116
7	21	20	21	1	1	0.799871	1	0.107161	70	11	0	0	20	2.61905	0.999956
7	22	20	1	0.047619	0	NaN	0	NaN	70	11	1	1	0.952381	20	0.0331128
7	23	5	12	0.571429	1	1.41363	1	0.339896	75	11	0	0	2.85714	0.952381	0.762754
7	24	10	19	0.904762	1	0.771704	1	-0.0240151	85	11	1	1	9.04762	2.85714	0.998195
7	25	5	11	0.52381	0	NaN	0	NaN	85	11	1	1	2.61905	9.04762	0.693016
7	26	10	9	0.428571	1	0.927728	1	1.45917	95	11	0	0	4.28571	2.61905	0.612242
7	27	10	10	0.47619	1	0.827801	0	2.5639	95	11	1	1	4.7619	4.28571	0.810393
7	28	5	3	0.142857	0	NaN	0	NaN	95	11	1	0	0.714286	4.7619	0.0622787
7	29	5	6	0.285714	0	NaN	0	NaN	95	11	0	0	1.42857	0.714286	0.152926
7	30	5	3	0.142857	0	NaN	0	NaN	95	11	0	0	0.714286	1.42857	0.0408877
7	31	5	16	0.761905	1	1.08021	1	-1.27196	100	11	0	0	3.80952	0.714286	0.946015
7	32	5	8	0.380952	0	NaN	0	NaN	100	11	1	1	1.90476	3.80952	0.392997
7	33	10	3	0.142857	0	NaN	0	NaN	100	11	0	0	1.42857	1.90476	0.0574081
7	34	20	4	0.190476	0	NaN	0	NaN	100	11	0	0	3.80952	1.42857	0.221853
7	35	10	7	0.333333	1	0.891908	1	0.674941	110	11	0	0	3.33333	3.80952	0.301406
7	36	5	2	0.0952381	0	NaN	0	NaN	110	11	1	1	0.47619	3.33333	0.0369386
7	37	5	19	0.904762	1	1.13596	1	-0.589919	115	99	0	0	4.52381	0.47619	0.973844
7	38	10	13	0.619048	1	0.820642	0	2.49887	115	99	1	1	6.19048	4.52381	0.476074
7	39	20	11	0.52381	1	0.858654	0	0.691969	115	99	1	0	10.4762	6.19048	0.786972
7	40	10	21	1	1	0.944894	1	0.5422	125	99	1	0	10	10.4762	0.999684
7	41	10	13	0.619048	1	0.885922	1	0.678688	135	99	1	1	6.19048	10	0.389675
7	42	20	13	0.619048	1	0.851837	1	0.27108	155	99	1	1	12.381	6.19048	0.974096
7	43	20	20	0.952381	1	0.677649	1	0.32746	175	99	1	1	19.0476	12.381	0.999991
7	44	5	11	0.52381	0	NaN	0	NaN	175	99	1	1	2.61905	19.0476	0.00710619
7	45	10	21	1	1	0.776463	1	0.284175	185	99	0	0	10	2.61905	0.999588
7	46	20	20	0.952381	1	0.796109	1	1.62911	205	99	1	1	19.0476	10	0.999992
7	47	20	21	1	1	0.808682	1	0.411872	225	99	1	1	20	19.0476	0.999996
7	48	10	20	0.952381	1	0.853217	1	-0.265434	235	99	1	1	9.52381	20	0.99821
7	49	20	5	0.238095	0	NaN	0	NaN	235	99	1	1	4.7619	9.52381	0.00198521
7	50	20	15	0.714286	1	0.930835	1	0.619104	255	99	0	0	14.2857	4.7619	0.995234
7	51	20	10	0.47619	1	1.01862	1	0.0207127	275	99	1	1	9.52381	14.2857	0.363472
7	52	20	12	0.571429	1	0.852545	1	-0.277706	295	99	1	1	11.4286	9.52381	0.886398
7	53	20	19	0.904762	1	0.655197	1	1.5881	315	99	1	1	18.0952	11.4286	0.999965
7	54	5	15	0.714286	0	NaN	0	NaN	315	99	1	1	3.57143	18.0952	0.251458
7	55	20	20	0.952381	1	0.742892	0	1.18047	315	99	0	0	19.0476	3.57143	0.999987
7	56	10	17	0.809524	1	1.06691	0	-1.84297	315	99	1	0	8.09524	19.0476	0.95343
7	57	20	4	0.190476	0	NaN	0	NaN	315	99	1	0	3.80952	8.09524	0.000553735
7	58	10	13	0.619048	0	NaN	0	NaN	315	99	0	0	6.19048	3.80952	0.259919
7	59	5	17	0.809524	0	NaN	0	NaN	315	99	0	0	4.04762	6.19048	0.703106
7	60	5	9	0.428571	0	NaN	0	NaN	315	99	0	0	2.14286	4.04762	0.000867471
7	61	20	15	0.714286	1	0.667219	0	0.845182	315	99	0	0	14.2857	2.14286	0.994811
7	62	10	20	0.952381	1	0.882939	1	-0.477998	325	99	1	0	9.52381	14.2857	0.998243
7	63	10	13	0.619048	0	NaN	0	NaN	325	99	1	1	6.19048	9.52381	0.294659
7	64	20	17	0.809524	1	0.894347	1	0.202845	345	99	0	0	16.1905	6.19048	0.999365
7	65	20	13	0.619048	0	NaN	0	NaN	345	99	1	1	12.381	16.1905	0.932432
7	66	10	4	0.190476	0	NaN	0	NaN	345	99	0	0	1.90476	12.381	1.31e-05
7	67	10	21	1	1	0.79234	1	-0.0792316	355	99	0	0	10	1.90476	0.999379
7	68	10	4	0.190476	0	NaN	0	NaN	355	99	1	1	1.90476	10	2.55e-05
7	69	20	9	0.428571	0	NaN	0	NaN	355	99	0	0	8.57143	1.90476	0.1151
7	70	20	1	0.047619	0	NaN	0	NaN	355	99	0	0	0.952381	8.57143	6.51e-06
7	71	5	2	0.0952381	0	NaN	0	NaN	355	99	0	0	0.47619	0.952381	7.42e-07
7	72	20	17	0.809524	1	0.816607	1	-0.0426893	375	99	0	0	16.1905	0.47619	0.999448
7	73	5	13	0.619048	0	NaN	0	NaN	375	11	1	1	3.09524	16.1905	0.592991
7	74	5	6	0.285714	0	NaN	0	NaN	375	11	0	0	1.42857	3.09524	0.0596288
7	75	5	4	0.190476	0	NaN	0	NaN	375	11	0	0	0.952381	1.42857	0.0262607
7	76	5	13	0.619048	0	NaN	0	NaN	375	11	0	0	3.09524	0.952381	0.633317
7	77	20	7	0.333333	0	NaN	0	NaN	375	11	0	0	6.66667	3.09524	0.433702
7	78	5	3	0.142857	0	NaN	0	NaN	375	11	0	0	0.714286	6.66667	0.011951
7	79	5	14	0.666667	1	1.47133	1	0.389892	380	11	0	0	3.33333	0.714286	0.723017
7	80	10	2	0.0952381	0	NaN	0	NaN	380	11	1	1	0.952381	3.33333	0.0223143
7	81	10	14	0.666667	1	0.944153	1	-1.77217	390	11	0	0	6.66667	0.952381	0.885624
7	82	5	1	0.047619	0	NaN	0	NaN	390	11	1	1	0.238095	6.66667	0.00784558
7	83	10	16	0.761905	1	0.903922	0	0.0357135	390	11	0	0	7.61905	0.238095	0.956646
7	84	20	7	0.333333	0	NaN	0	NaN	390	11	1	0	6.66667	7.61905	0.48233
7	85	20	8	0.380952	0	NaN	0	NaN	390	11	0	0	7.61905	6.66667	0.50786
7	86	5	7	0.333333	0	NaN	0	NaN	390	11	0	0	1.66667	7.61905	0.0582717
7	87	10	13	0.619048	1	0.927494	1	-0.606846	400	11	0	0	6.19048	1.66667	0.795943
7	88	5	9	0.428571	0	NaN	0	NaN	400	11	1	1	2.14286	6.19048	0.22371
7	89	5	21	1	1	0.838736	1	-0.815935	405	11	0	0	5	2.14286	0.980362
7	90	10	7	0.333333	0	NaN	0	NaN	405	11	1	1	3.33333	5	0.190327
7	91	5	13	0.619048	0	NaN	0	NaN	405	11	0	0	3.09524	3.33333	0.528266
7	92	5	5	0.238095	0	NaN	0	NaN	405	11	0	0	1.19048	3.09524	0.0269208
7	93	5	7	0.333333	0	NaN	0	NaN	405	11	0	0	1.66667	1.19048	0.0702193
7	94	20	16	0.761905	1	0.855593	1	1.25593	425	11	0	0	15.2381	1.66667	0.995172
7	95	10	8	0.380952	0	NaN	0	NaN	425	11	1	1	3.80952	15.2381	0.17219
7	96	5	9	0.428571	0	NaN	0	NaN	425	11	0	0	2.14286	3.80952	0.134606
7	97	5	3	0.142857	0	NaN	0	NaN	425	11	0	0	0.714286	2.14286	0.0103305
7	98	10	10	0.47619	0	NaN	0	NaN	425	11	0	0	4.7619	0.714286	0.404193
7	99	10	21	1	1	0.948384	1	-0.123145	435	11	0	0	10	4.7619	0.994242
7	100	5	20	0.952381	1	1.09502	1	0.453035	440	11	1	1	4.7619	10	0.967253
7	101	10	1	0.047619	0	NaN	0	NaN	440	11	1	1	0.47619	4.7619	0.00808065
7	102	10	5	0.238095	0	NaN	0	NaN	440	11	0	0	2.38095	0.47619	0.0438458
7	103	5	18	0.857143	1	0.964503	1	-1.19177	445	11	0	0	4.28571	2.38095	0.902632
7	104	20	7	0.333333	0	NaN	0	NaN	445	11	1	1	6.66667	4.28571	0.425096
7	105	10	2	0.0952381	0	NaN	0	NaN	445	11	0	0	0.952381	6.66667	0.00637947
7	106	10	6	0.285714	0	NaN	0	NaN	445	11	0	0	2.85714	0.952381	0.065113
7	107	5	4	0.190476	0	NaN	0	NaN	445	11	0	0	0.952381	2.85714	0.0128305
7	108	20	12	0.571429	1	0.796171	1	-1.21129	465	11	0	0	11.4286	0.952381	0.922236
7	109	20	15	0.714286	1	0.770419	1	0.668475	485	99	1	1	14.2857	11.4286	0.987393
7	110	10	20	0.952381	1	0.877631	1	0.559011	495	99	1	1	9.52381	14.2857	0.995327
7	111	20	20	0.952381	1	0.879429	1	0.39651	515	99	1	1	19.0476	9.52381	0.999969
7	112	20	20	0.952381	1	0.825424	0	-1.03229	515	99	1	1	19.0476	19.0476	0.999947
7	113	5	12	0.571429	0	NaN	0	NaN	515	99	1	0	2.85714	19.0476	0.00473054
7	114	10	1	0.047619	0	NaN	0	NaN	515	99	0	0	0.47619	2.85714	3.35e-07
7	115	20	15	0.714286	1	1.56372	0	-0.0352742	515	99	0	0	14.2857	0.47619	0.985817
7	116	20	9	0.428571	0	NaN	0	NaN	515	99	1	0	8.57143	14.2857	0.0439674
7	117	10	20	0.952381	1	0.979738	1	-1.51048	525	99	0	0	9.52381	8.57143	0.992914
7	118	5	14	0.666667	0	NaN	0	NaN	525	99	1	1	3.33333	9.52381	0.0500779
7	119	10	10	0.47619	0	NaN	0	NaN	525	99	0	0	4.7619	3.33333	0.0042375
7	120	5	18	0.857143	1	1.29138	1	0.0491101	530	99	0	0	4.28571	4.7619	0.66649
7	121	20	15	0.714286	1	1.14547	1	-0.847919	550	99	1	1	14.2857	4.28571	0.988969
7	122	20	8	0.380952	0	NaN	0	NaN	550	99	1	1	7.61905	14.2857	0.0122153
7	123	5	19	0.904762	1	0.99536	0	-0.765009	550	99	0	0	4.52381	7.61905	0.814501
7	124	20	11	0.52381	0	NaN	0	NaN	550	99	1	0	10.4762	4.52381	0.415481
7	125	5	3	0.142857	0	NaN	0	NaN	550	99	0	0	0.714286	10.4762	4.03e-07
7	126	20	18	0.857143	1	1.00935	1	-1.11961	570	99	0	0	17.1429	0.714286	0.999488
7	127	20	16	0.761905	1	1.02632	0	-0.436893	570	99	1	1	15.2381	17.1429	0.992457
7	128	10	15	0.714286	0	NaN	0	NaN	570	99	1	0	7.14286	15.2381	0.406779
7	129	20	12	0.571429	0	NaN	0	NaN	570	99	0	0	11.4286	7.14286	0.506969
7	130	5	21	1	1	0.894512	0	-0.567577	570	99	0	0	5	11.4286	0.958308
7	131	10	7	0.333333	0	NaN	0	NaN	570	99	1	0	3.33333	5	0.000223571
7	132	10	19	0.904762	1	1.53544	1	-0.426487	580	99	0	0	9.04762	3.33333	0.979183
7	133	20	11	0.52381	0	NaN	0	NaN	580	99	1	1	10.4762	9.04762	0.317315
7	134	20	5	0.238095	0	NaN	0	NaN	580	99	0	0	4.7619	10.4762	0.00018637
7	135	10	10	0.47619	0	NaN	0	NaN	580	99	0	0	4.7619	4.7619	0.00283593
7	136	20	1	0.047619	0	NaN	0	NaN	580	99	0	0	0.952381	4.7619	2.07e-06
7	137	20	1	0.047619	0	NaN	0	NaN	580	99	0	0	0.952381	0.952381	2.49e-06
7	138	10	17	0.809524	0	NaN	0	NaN	580	99	0	0	8.09524	0.952381	0.849043
7	139	10	17	0.809524	1	0.85841	1	-0.715883	590	99	0	0	8.09524	8.09524	0.790233
7	140	20	10	0.47619	0	NaN	0	NaN	590	99	1	1	9.52381	8.09524	0.114124
7	141	20	20	0.952381	1	0.885048	1	1.66788	610	99	0	0	19.0476	9.52381	0.999897
7	142	10	8	0.380952	0	NaN	0	NaN	610	99	1	1	3.80952	19.0476	0.000244922
7	143	20	20	0.952381	1	0.928153	1	-0.721068	630	99	0	0	19.0476	3.80952	0.999921
7	144	10	9	0.428571	0	NaN	0	NaN	630	99	1	1	4.28571	19.0476	0.00068106
7	145	5	12	0.571429	0	NaN	0	NaN	630	11	0	0	2.85714	4.28571	0.182042
7	146	5	5	0.238095	0	NaN	0	NaN	630	11	0	0	1.19048	2.85714	0.00920913
7	147	10	8	0.380952	0	NaN	0	NaN	630	11	0	0	3.80952	1.19048	0.0783704
7	148	20	14	0.666667	1	1.04588	1	-0.457033	650	11	0	0	13.3333	3.80952	0.943071
7	149	5	14	0.666667	1	0.962897	1	0.0235458	655	11	1	1	3.33333	13.3333	0.362887
7	150	5	9	0.428571	0	NaN	0	NaN	655	11	1	1	2.14286	3.33333	0.0863587
7	151	5	20	0.952381	1	1.06981	1	1.15399	660	11	0	0	4.7619	2.14286	0.898615
7	152	5	2	0.0952381	0	NaN	0	NaN	660	11	1	1	0.47619	4.7619	0.00331084
7	153	5	2	0.0952381	0	NaN	0	NaN	660	11	0	0	0.47619	0.47619	0.00228423
7	154	5	18	0.857143	1	1.05373	1	-0.451544	665	11	0	0	4.28571	0.47619	0.783491
7	155	5	3	0.142857	0	NaN	0	NaN	665	11	1	1	0.714286	4.28571	0.00505878
7	156	20	2	0.0952381	0	NaN	0	NaN	665	11	0	0	1.90476	0.714286	0.00660388
7	157	5	8	0.380952	0	NaN	0	NaN	665	11	0	0	1.90476	1.90476	0.0302515
7	158	10	5	0.238095	0	NaN	0	NaN	665	11	0	0	2.38095	1.90476	0.0133527
7	159	5	5	0.238095	0	NaN	0	NaN	665	11	0	0	1.19048	2.38095	0.00725639
7	160	10	4	0.190476	0	NaN	0	NaN	665	11	0	0	1.90476	1.19048	0.00791961
7	161	10	12	0.571429	0	NaN	0	NaN	665	11	0	0	5.71429	1.90476	0.334328
7	162	10	8	0.380952	0	NaN	0	NaN	665	11	0	0	3.80952	5.71429	0.0468828
7	163	10	1	0.047619	0	NaN	0	NaN	665	11	0	0	0.47619	3.80952	0.00134997
7	164	20	10	0.47619	1	1.07973	1	-0.298254	685	11	0	0	9.52381	0.47619	0.512624
7	165	5	10	0.47619	0	NaN	0	NaN	685	11	1	1	2.38095	9.52381	0.0735468
7	166	5	3	0.142857	0	NaN	0	NaN	685	11	0	0	0.714286	2.38095	0.00251021
7	167	10	13	0.619048	1	1.56588	1	-0.464591	695	11	0	0	6.19048	0.714286	0.444516
7	168	5	3	0.142857	0	NaN	0	NaN	695	11	1	1	0.714286	6.19048	0.00351001
7	169	5	9	0.428571	0	NaN	0	NaN	695	11	0	0	2.14286	0.714286	0.0396319
7	170	10	5	0.238095	0	NaN	0	NaN	695	11	0	0	2.38095	2.14286	0.0103488
7	171	10	17	0.809524	1	1.09998	1	-1.35748	705	11	0	0	8.09524	2.38095	0.84642
7	172	5	6	0.285714	0	NaN	0	NaN	705	11	1	1	1.42857	8.09524	0.0115791
7	173	20	7	0.333333	0	NaN	0	NaN	705	11	0	0	6.66667	1.42857	0.105302
7	174	20	18	0.857143	1	0.893505	0	-1.75042	705	11	0	0	17.1429	6.66667	0.991262
7	175	10	4	0.190476	0	NaN	0	NaN	705	11	1	0	1.90476	17.1429	0.00446757
7	176	10	3	0.142857	0	NaN	0	NaN	705	11	0	0	1.42857	1.90476	0.00326746
7	177	5	2	0.0952381	0	NaN	0	NaN	705	11	0	0	0.47619	1.42857	0.00133091
7	178	10	20	0.952381	1	0.973253	1	-0.280794	715	11	0	0	9.52381	0.47619	0.962322
7	179	5	18	0.857143	1	1.16134	1	-0.944944	720	11	1	1	4.28571	9.52381	0.70547
7	180	20	2	0.0952381	0	NaN	0	NaN	720	11	1	1	1.90476	4.28571	0.00597557
7	181	5	16	0.761905	0	NaN	0	NaN	720	99	0	0	3.80952	1.90476	0.0829305
7	182	20	16	0.761905	1	1.01645	1	0.019674	740	99	0	0	15.2381	3.80952	0.97988
7	183	10	14	0.666667	0	NaN	0	NaN	740	99	1	1	6.66667	15.2381	0.0714141
7	184	20	13	0.619048	1	1.30437	1	-2.19764	760	99	0	0	12.381	6.66667	0.530016
7	185	20	7	0.333333	0	NaN	0	NaN	760	99	1	1	6.66667	12.381	0.00114695
7	186	20	10	0.47619	1	1.49484	1	-1.52307	780	99	0	0	9.52381	6.66667	0.0295079
7	187	10	3	0.142857	0	NaN	0	NaN	780	99	1	1	1.42857	9.52381	7.94e-07
7	188	10	19	0.904762	1	1.13249	1	-0.223179	790	99	0	0	9.04762	1.42857	0.943112
7	189	20	18	0.857143	1	0.865962	0	-0.39349	790	99	1	1	17.1429	9.04762	0.998383
7	190	5	5	0.238095	0	NaN	0	NaN	790	99	1	0	1.19048	17.1429	9.9e-07
7	191	20	16	0.761905	1	1.23737	1	-1.05285	810	99	0	0	15.2381	1.19048	0.978985
7	192	20	18	0.857143	1	0.89441	1	-0.316033	830	99	1	1	17.1429	15.2381	0.997611
7	193	20	3	0.142857	0	NaN	0	NaN	830	99	1	1	2.85714	17.1429	6.46e-06
7	194	5	11	0.52381	0	NaN	0	NaN	830	99	0	0	2.61905	2.85714	0.000442525
7	195	10	20	0.952381	1	0.816967	1	-0.311877	840	99	0	0	9.52381	2.61905	0.975052
7	196	10	19	0.904762	1	0.922323	1	-0.983743	850	99	1	1	9.04762	9.52381	0.942326
7	197	20	14	0.666667	1	1.02361	0	-0.96108	850	99	1	1	13.3333	9.04762	0.817364
7	198	20	9	0.428571	0	NaN	0	NaN	850	99	1	0	8.57143	13.3333	0.0089759
7	199	20	4	0.190476	0	NaN	0	NaN	850	99	0	0	3.80952	8.57143	1.66e-05
7	200	10	20	0.952381	1	1.2063	1	-1.86872	860	99	0	0	9.52381	3.80952	0.970691
7	201	10	9	0.428571	0	NaN	0	NaN	860	99	1	1	4.28571	9.52381	0.00035297
7	202	20	21	1	1	1.13223	1	-0.706994	880	99	0	0	20	4.28571	0.999918
7	203	10	1	0.047619	0	NaN	0	NaN	880	99	1	1	0.47619	20	3.9e-08
7	204	10	13	0.619048	0	NaN	0	NaN	880	99	0	0	6.19048	0.47619	0.0207912
7	205	20	20	0.952381	1	0.924881	0	-1.51578	880	99	0	0	19.0476	6.19048	0.999682
7	206	5	11	0.52381	0	NaN	0	NaN	880	99	1	0	2.61905	19.0476	0.000261212
7	207	10	11	0.52381	0	NaN	0	NaN	880	99	0	0	5.2381	2.61905	0.00211697
7	208	20	21	1	1	1.07352	1	0.184139	900	99	0	0	20	5.2381	0.999902
7	209	10	17	0.809524	1	1.09563	1	1.19367	910	99	1	1	8.09524	20	0.460591
7	210	20	17	0.809524	1	0.978453	1	0.00589878	930	99	1	1	16.1905	8.09524	0.99228
7	211	5	19	0.904762	1	1.09492	1	0.519374	935	99	1	1	4.52381	16.1905	0.451383
7	212	10	18	0.857143	0	NaN	0	NaN	935	99	1	1	8.57143	4.52381	0.84142
7	213	20	21	1	1	0.935469	1	0.693939	955	99	0	0	20	8.57143	0.999871
7	214	20	10	0.47619	0	NaN	0	NaN	955	99	1	1	9.52381	20	0.0148427
7	215	5	20	0.952381	1	1.35749	1	0.0127157	960	99	0	0	4.7619	9.52381	0.622178
7	216	20	10	0.47619	0	NaN	0	NaN	960	99	1	1	9.52381	4.7619	0.0315306
8	1	20	17	0.809524	1	0.792065	1	-0.345175	20	99	NaN	NaN	16.1905	NaN	NaN
8	2	5	12	0.571429	1	0.994799	1	1.08994	25	99	1	1	2.85714	16.1905	0.0803894
8	3	20	11	0.52381	1	0.832949	0	-0.0118469	25	99	1	1	10.4762	2.85714	0.99981
8	4	5	15	0.714286	1	0.757989	1	-0.0818831	30	99	1	0	3.57143	10.4762	0.311282
8	5	20	18	0.857143	1	0.855134	1	-1.51654	50	99	1	1	17.1429	3.57143	0.999991
8	6	20	17	0.809524	1	0.779929	1	0.53132	70	99	1	1	16.1905	17.1429	0.999991
8	7	20	7	0.333333	1	1.11155	0	-0.34838	70	99	1	1	6.66667	16.1905	0.999138
8	8	10	21	1	1	0.829102	1	-0.653406	80	99	1	0	10	6.66667	0.997854
8	9	20	21	1	1	0.925149	1	0.404741	100	99	1	1	20	10	0.999998
8	10	10	8	0.380952	0	NaN	0	NaN	100	99	1	1	3.80952	20	0.289586
8	11	20	20	0.952381	1	0.703423	1	-0.668171	120	99	0	0	19.0476	3.80952	0.999994
8	12	10	17	0.809524	1	0.898211	1	-1.08815	130	99	1	1	8.09524	19.0476	0.983921
8	13	5	21	1	1	0.77571	1	-1.97848	135	99	1	1	5	8.09524	0.930782
8	14	20	8	0.380952	1	0.935712	1	-0.429191	155	99	1	1	7.61905	5	0.999017
8	15	20	17	0.809524	1	0.947828	1	-0.298543	175	99	1	1	16.1905	7.61905	0.999983
8	16	10	6	0.285714	0	NaN	0	NaN	175	99	1	1	2.85714	16.1905	0.0869627
8	17	5	4	0.190476	0	NaN	0	NaN	175	99	0	0	0.952381	2.85714	0.00016958
8	18	10	15	0.714286	1	0.911918	0	-0.744648	175	99	0	0	7.14286	0.952381	0.871985
8	19	10	9	0.428571	0	NaN	0	NaN	175	99	1	0	4.28571	7.14286	0.263893
8	20	10	9	0.428571	0	NaN	0	NaN	175	99	0	0	4.28571	4.28571	0.189601
8	21	10	14	0.666667	1	0.818547	1	0.478365	185	99	0	0	6.66667	4.28571	0.794358
8	22	20	10	0.47619	1	1.07852	0	0.906963	185	99	1	1	9.52381	6.66667	0.999498
8	23	20	3	0.142857	1	0.914379	0	0.448521	185	99	1	0	2.85714	9.52381	0.989297
8	24	20	7	0.333333	1	0.800048	1	0.131856	205	99	1	0	6.66667	2.85714	0.997704
8	25	10	21	1	1	0.781896	1	0.740284	215	99	1	1	10	6.66667	0.996195
8	26	5	17	0.809524	0	NaN	0	NaN	215	99	1	1	4.04762	10	0.426743
8	27	20	15	0.714286	1	0.795536	0	-0.615138	215	99	0	0	14.2857	4.04762	0.999906
8	28	10	19	0.904762	1	1.16673	0	0.397658	215	99	1	0	9.04762	14.2857	0.989683
8	29	20	20	0.952381	1	0.701823	1	0.965305	235	99	1	0	19.0476	9.04762	0.999993
8	30	20	10	0.47619	1	0.808614	0	1.0221	235	99	1	1	9.52381	19.0476	0.999549
8	31	5	13	0.619048	0	NaN	0	NaN	235	99	1	0	3.09524	9.52381	0.0478116
8	32	20	14	0.666667	1	0.916741	1	0.434049	255	99	0	0	13.3333	3.09524	0.999821
8	33	20	16	0.761905	1	0.841913	1	1.06147	275	99	1	1	15.2381	13.3333	0.999959
8	34	10	7	0.333333	0	NaN	0	NaN	275	99	1	1	3.33333	15.2381	0.0816095
8	35	10	21	1	1	0.961894	1	-0.868104	285	99	0	0	10	3.33333	0.992017
8	36	20	13	0.619048	1	0.898262	0	0.147492	285	99	1	1	12.381	10	0.999809
8	37	5	12	0.571429	0	NaN	0	NaN	285	11	1	0	2.85714	12.381	0.0396708
8	38	20	15	0.714286	1	1.01275	1	-1.08635	305	11	0	0	14.2857	2.85714	0.999971
8	39	10	2	0.0952381	0	NaN	0	NaN	305	11	1	1	0.952381	14.2857	0.0142259
8	40	10	12	0.571429	0	NaN	0	NaN	305	11	0	0	5.71429	0.952381	0.596763
8	41	10	8	0.380952	0	NaN	0	NaN	305	11	0	0	3.80952	5.71429	0.161487
8	42	5	11	0.52381	0	NaN	0	NaN	305	11	0	0	2.61905	3.80952	0.0107599
8	43	5	10	0.47619	0	NaN	0	NaN	305	11	0	0	2.38095	2.61905	0.00554376
8	44	10	6	0.285714	0	NaN	0	NaN	305	11	0	0	2.85714	2.38095	0.0509085
8	45	20	4	0.190476	1	0.691367	0	0.339012	305	11	0	0	3.80952	2.85714	0.996387
8	46	5	2	0.0952381	0	NaN	0	NaN	305	11	1	0	0.47619	3.80952	5.91e-05
8	47	10	20	0.952381	1	0.995189	1	-2.04867	315	11	0	0	9.52381	0.47619	0.988368
8	48	5	5	0.238095	0	NaN	0	NaN	315	11	1	1	1.19048	9.52381	0.000396009
8	49	10	6	0.285714	0	NaN	0	NaN	315	11	0	0	2.85714	1.19048	0.0418612
8	50	10	2	0.0952381	0	NaN	0	NaN	315	11	0	0	0.952381	2.85714	0.00514683
8	51	5	2	0.0952381	0	NaN	0	NaN	315	11	0	0	0.47619	0.952381	3.37e-05
8	52	20	5	0.238095	1	0.879531	0	-1.31092	315	11	0	0	4.7619	0.47619	0.996753
8	53	5	14	0.666667	0	NaN	0	NaN	315	11	1	0	3.33333	4.7619	0.0593764
8	54	5	8	0.380952	0	NaN	0	NaN	315	11	0	0	1.90476	3.33333	0.00118607
8	55	20	5	0.238095	1	1.77025	0	0.49195	315	11	0	0	4.7619	1.90476	0.996561
8	56	5	4	0.190476	0	NaN	0	NaN	315	11	1	0	0.952381	4.7619	0.000143735
8	57	10	5	0.238095	0	NaN	0	NaN	315	11	0	0	2.38095	0.952381	0.0189703
8	58	10	3	0.142857	0	NaN	0	NaN	315	11	0	0	1.42857	2.38095	0.00661846
8	59	5	6	0.285714	0	NaN	0	NaN	315	11	0	0	1.42857	1.42857	0.00028591
8	60	5	1	0.047619	0	NaN	0	NaN	315	11	0	0	0.238095	1.42857	1.39e-05
8	61	10	17	0.809524	1	0.929725	1	0.0112725	325	11	0	0	8.09524	0.238095	0.912878
8	62	5	15	0.714286	0	NaN	0	NaN	325	11	1	1	3.57143	8.09524	0.0857546
8	63	5	4	0.190476	0	NaN	0	NaN	325	11	0	0	0.952381	3.57143	8.06e-05
8	64	5	13	0.619048	0	NaN	0	NaN	325	11	0	0	3.09524	0.952381	0.0154508
8	65	20	11	0.52381	1	0.731449	0	3.08421	325	11	0	0	10.4762	3.09524	0.999616
8	66	10	11	0.52381	0	NaN	0	NaN	325	11	1	0	5.2381	10.4762	0.394736
8	67	5	6	0.285714	0	NaN	0	NaN	325	11	0	0	1.42857	5.2381	0.000245109
8	68	10	9	0.428571	0	NaN	0	NaN	325	11	0	0	4.28571	1.42857	0.104138
8	69	5	6	0.285714	0	NaN	0	NaN	325	11	0	0	1.42857	4.28571	0.000222548
8	70	5	20	0.952381	1	1.48362	1	0.689927	330	11	0	0	4.7619	1.42857	0.46152
8	71	5	19	0.904762	1	1.29433	1	-0.401933	335	11	1	1	4.52381	4.7619	0.406411
8	72	20	13	0.619048	1	0.746886	0	1.70863	335	11	1	1	12.381	4.52381	0.999851
8	73	10	18	0.857143	1	1.29056	1	1.82611	345	99	1	0	8.57143	12.381	0.918205
8	74	5	12	0.571429	0	NaN	0	NaN	345	99	1	1	2.85714	8.57143	0.00605399
8	75	20	17	0.809524	1	0.740603	1	2.36009	365	99	0	0	16.1905	2.85714	0.999798
8	76	10	15	0.714286	1	0.943414	1	0.278684	375	99	1	1	7.14286	16.1905	0.674889
8	77	10	13	0.619048	1	0.98356	1	0.381092	385	99	1	1	6.19048	7.14286	0.328631
8	78	10	20	0.952381	1	0.906461	1	0.409444	395	99	1	1	9.52381	6.19048	0.960672
8	79	20	9	0.428571	1	0.945658	0	1.21771	395	99	1	1	8.57143	9.52381	0.995094
8	80	20	9	0.428571	1	0.762823	0	1.79052	395	99	1	0	8.57143	8.57143	0.994778
8	81	20	1	0.047619	0	NaN	0	NaN	395	99	1	0	0.952381	8.57143	0.838396
8	82	5	19	0.904762	0	NaN	0	NaN	395	99	0	0	4.52381	0.952381	0.180694
8	83	10	12	0.571429	0	NaN	0	NaN	395	99	0	0	5.71429	4.52381	0.133506
8	84	20	21	1	1	0.705919	1	0.840436	415	99	0	0	20	5.71429	0.999958
8	85	20	6	0.285714	1	1.00955	1	0.885634	435	99	1	1	5.71429	20	0.983547
8	86	20	16	0.761905	1	0.895564	1	0.687252	455	99	1	1	15.2381	5.71429	0.999691
8	87	20	18	0.857143	1	0.819983	1	1.43225	475	99	1	1	17.1429	15.2381	0.999902
8	88	20	19	0.904762	1	0.682037	1	1.05006	495	99	1	1	18.0952	17.1429	0.999939
8	89	20	11	0.52381	1	0.975219	1	-2.65866	515	99	1	1	10.4762	18.0952	0.997825
8	90	20	20	0.952381	1	0.69066	1	-1.39704	535	99	1	1	19.0476	10.4762	0.999949
8	91	10	1	0.047619	0	NaN	0	NaN	535	99	1	1	0.47619	19.0476	0.000483083
8	92	20	20	0.952381	1	0.772316	1	-0.730115	555	99	0	0	19.0476	0.47619	0.999899
8	93	10	2	0.0952381	0	NaN	0	NaN	555	99	1	1	0.952381	19.0476	0.000796228
8	94	10	8	0.380952	0	NaN	0	NaN	555	99	0	0	3.80952	0.952381	0.0097478
8	95	20	9	0.428571	1	0.928627	1	-1.15983	575	99	0	0	8.57143	3.80952	0.986506
8	96	10	18	0.857143	0	NaN	0	NaN	575	99	1	1	8.57143	8.57143	0.821316
8	97	20	8	0.380952	1	1.02732	0	-0.641629	575	99	0	0	7.61905	8.57143	0.980609
8	98	5	15	0.714286	0	NaN	0	NaN	575	99	1	0	3.57143	7.61905	0.0170266
8	99	10	14	0.666667	0	NaN	0	NaN	575	99	0	0	6.66667	3.57143	0.213394
8	100	20	13	0.619048	1	0.837822	0	-0.295301	575	99	0	0	12.381	6.66667	0.997515
8	101	5	11	0.52381	0	NaN	0	NaN	575	99	1	0	2.61905	12.381	0.00146434
8	102	10	18	0.857143	1	1.12749	1	-0.73342	585	99	0	0	8.57143	2.61905	0.697469
8	103	20	18	0.857143	1	0.849701	1	0.615143	605	99	1	1	17.1429	8.57143	0.999794
8	104	20	3	0.142857	1	0.861109	0	0.891635	605	99	1	1	2.85714	17.1429	0.883224
8	105	5	7	0.333333	0	NaN	0	NaN	605	99	1	0	1.66667	2.85714	7.76e-05
8	106	10	21	1	1	1.19455	1	-1.40191	615	99	0	0	10	1.66667	0.914808
8	107	5	21	1	0	NaN	0	NaN	615	99	1	1	5	10	0.373388
8	108	20	17	0.809524	1	0.857217	1	-1.29415	635	99	0	0	16.1905	5	0.999424
8	109	10	4	0.190476	0	NaN	0	NaN	635	11	1	1	1.90476	16.1905	0.00419777
8	110	5	7	0.333333	0	NaN	0	NaN	635	11	0	0	1.66667	1.90476	9.43e-05
8	111	20	5	0.238095	1	0.940633	0	-0.221445	635	11	0	0	4.7619	1.66667	0.977482
8	112	10	1	0.047619	0	NaN	0	NaN	635	11	1	0	0.47619	4.7619	0.000535503
8	113	5	5	0.238095	0	NaN	0	NaN	635	11	0	0	1.19048	0.47619	2.47e-05
8	114	20	12	0.571429	1	0.691088	0	0.198053	635	11	0	0	11.4286	1.19048	0.998599
8	115	5	10	0.47619	0	NaN	0	NaN	635	11	1	0	2.38095	11.4286	0.000869611
8	116	5	4	0.190476	0	NaN	0	NaN	635	11	0	0	0.952381	2.38095	1.3e-05
8	117	5	9	0.428571	0	NaN	0	NaN	635	11	0	0	2.14286	0.952381	0.00023924
8	118	5	1	0.047619	0	NaN	0	NaN	635	11	0	0	0.238095	2.14286	2e-06
8	119	5	6	0.285714	0	NaN	0	NaN	635	11	0	0	1.42857	0.238095	3.64e-05
8	120	5	6	0.285714	0	NaN	0	NaN	635	11	0	0	1.42857	1.42857	3.64e-05
8	121	20	12	0.571429	1	0.779828	1	-0.982134	655	11	0	0	11.4286	1.42857	0.998238
8	122	10	7	0.333333	0	NaN	0	NaN	655	11	1	1	3.33333	11.4286	0.0116554
8	123	10	8	0.380952	0	NaN	0	NaN	655	11	0	0	3.80952	3.33333	0.0111061
8	124	5	12	0.571429	0	NaN	0	NaN	655	11	0	0	2.85714	3.80952	0.00123919
8	125	5	18	0.857143	0	NaN	0	NaN	655	11	0	0	4.28571	2.85714	0.0405118
8	126	5	7	0.333333	0	NaN	0	NaN	655	11	0	0	1.66667	4.28571	5.91e-05
8	127	10	13	0.619048	0	NaN	0	NaN	655	11	0	0	6.19048	1.66667	0.120604
8	128	10	3	0.142857	0	NaN	0	NaN	655	11	0	0	1.42857	6.19048	0.000703231
8	129	10	19	0.904762	1	1.13117	1	-0.199807	665	11	0	0	9.04762	1.42857	0.762135
8	130	10	11	0.52381	0	NaN	0	NaN	665	11	1	1	5.2381	9.04762	0.0670817
8	131	5	17	0.809524	0	NaN	0	NaN	665	11	0	0	4.04762	5.2381	0.0199734
8	132	20	5	0.238095	1	0.961812	0	0.50434	665	11	0	0	4.7619	4.04762	0.958275
8	133	20	19	0.904762	1	0.746053	1	-1.14681	685	11	1	0	18.0952	4.7619	0.999904
8	134	10	2	0.0952381	0	NaN	0	NaN	685	11	1	1	0.952381	18.0952	0.000654799
8	135	5	11	0.52381	0	NaN	0	NaN	685	11	0	0	2.61905	0.952381	0.000430983
8	136	5	2	0.0952381	0	NaN	0	NaN	685	11	0	0	0.47619	2.61905	2.01e-06
8	137	5	7	0.333333	0	NaN	0	NaN	685	11	0	0	1.66667	0.47619	3.63e-05
8	138	5	9	0.428571	0	NaN	0	NaN	685	11	0	0	2.14286	1.66667	0.00012032
8	139	10	16	0.761905	0	NaN	0	NaN	685	11	0	0	7.61905	2.14286	0.317673
8	140	5	20	0.952381	0	NaN	0	NaN	685	11	0	0	4.7619	7.61905	0.0887095
8	141	5	14	0.666667	0	NaN	0	NaN	685	11	0	0	3.33333	4.7619	0.00237484
8	142	20	2	0.0952381	1	1.09698	0	-0.479344	685	11	0	0	1.90476	3.33333	0.821375
8	143	10	13	0.619048	0	NaN	0	NaN	685	11	1	0	6.19048	1.90476	0.0985066
8	144	10	4	0.190476	0	NaN	0	NaN	685	11	0	0	1.90476	6.19048	0.000701341
8	145	20	18	0.857143	1	0.939648	1	0.0802614	705	99	0	0	17.1429	1.90476	0.998587
8	146	20	6	0.285714	1	0.824993	0	0.286313	705	99	1	1	5.71429	17.1429	0.87473
8	147	10	10	0.47619	0	NaN	0	NaN	705	99	1	0	4.7619	5.71429	0.00796551
8	148	10	18	0.857143	0	NaN	0	NaN	705	99	0	0	8.57143	4.7619	0.342338
8	149	10	20	0.952381	1	1.76857	1	-0.604506	715	99	0	0	9.52381	8.57143	0.637518
8	150	10	16	0.761905	0	NaN	0	NaN	715	99	1	1	7.61905	9.52381	0.197109
8	151	10	20	0.952381	1	1.41405	1	0.873114	725	99	0	0	9.52381	7.61905	0.614916
8	152	20	2	0.0952381	1	0.995323	0	-0.614822	725	99	1	1	1.90476	9.52381	0.431377
8	153	20	13	0.619048	1	0.879696	0	-0.176888	725	99	1	0	12.381	1.90476	0.987453
8	154	20	16	0.761905	1	0.855789	1	1.76451	745	99	1	0	15.2381	12.381	0.997502
8	155	5	6	0.285714	0	NaN	0	NaN	745	99	1	1	1.42857	15.2381	1.12e-05
8	156	20	13	0.619048	1	1.2874	0	-0.0660645	745	99	0	0	12.381	1.42857	0.980997
8	157	20	20	0.952381	1	0.723926	1	-0.208636	765	99	1	0	19.0476	12.381	0.999535
8	158	20	21	1	1	0.730947	1	0.189151	785	99	1	1	20	19.0476	0.999749
8	159	20	19	0.904762	1	0.687809	1	-0.535024	805	99	1	1	18.0952	20	0.999384
8	160	5	18	0.857143	0	NaN	0	NaN	805	99	1	1	4.28571	18.0952	0.0189746
8	161	20	2	0.0952381	0	NaN	0	NaN	805	99	0	0	1.90476	4.28571	0.260036
8	162	20	10	0.47619	1	0.780499	0	0.162046	805	99	0	0	9.52381	1.90476	0.918137
8	163	5	20	0.952381	0	NaN	0	NaN	805	99	1	0	4.7619	9.52381	0.0451444
8	164	10	20	0.952381	0	NaN	0	NaN	805	99	0	0	9.52381	4.7619	0.485471
8	165	5	16	0.761905	0	NaN	0	NaN	805	99	0	0	3.80952	9.52381	0.00263015
8	166	20	20	0.952381	1	0.840333	1	1.4189	825	99	0	0	19.0476	3.80952	0.99889
8	167	10	9	0.428571	0	NaN	0	NaN	825	99	1	1	4.28571	19.0476	0.00346675
8	168	10	4	0.190476	0	NaN	0	NaN	825	99	0	0	1.90476	4.28571	9.25e-05
8	169	20	9	0.428571	1	0.940853	0	0.224228	825	99	0	0	8.57143	1.90476	0.850015
8	170	20	16	0.761905	1	0.927809	1	-1.34237	845	99	1	0	15.2381	8.57143	0.995195
8	171	20	15	0.714286	1	0.70054	0	-0.866626	845	99	1	1	14.2857	15.2381	0.993674
8	172	20	9	0.428571	1	1.37461	1	-0.287526	865	99	1	0	8.57143	14.2857	0.910259
8	173	20	9	0.428571	1	0.808847	0	-0.652535	865	99	1	1	8.57143	8.57143	0.891755
8	174	10	14	0.666667	0	NaN	0	NaN	865	99	1	0	6.66667	8.57143	0.0329539
8	175	20	17	0.809524	1	0.779779	1	0.786071	885	99	0	0	16.1905	6.66667	0.994763
8	176	10	18	0.857143	0	NaN	0	NaN	885	99	1	1	8.57143	16.1905	0.280065
8	177	10	14	0.666667	0	NaN	0	NaN	885	99	0	0	6.66667	8.57143	0.0221757
8	178	5	10	0.47619	0	NaN	0	NaN	885	99	0	0	2.38095	6.66667	3.59e-05
8	179	5	8	0.380952	0	NaN	0	NaN	885	99	0	0	1.90476	2.38095	8.68e-06
8	180	10	7	0.333333	0	NaN	0	NaN	885	99	0	0	3.33333	1.90476	0.000314626
8	181	20	4	0.190476	1	1.17855	0	-0.127075	885	11	0	0	3.80952	3.33333	0.739074
8	182	5	19	0.904762	0	NaN	0	NaN	885	11	1	0	4.52381	3.80952	0.0154202
8	183	10	6	0.285714	0	NaN	0	NaN	885	11	0	0	2.85714	4.52381	0.000523514
8	184	10	8	0.380952	0	NaN	0	NaN	885	11	0	0	3.80952	2.85714	0.00140867
8	185	5	5	0.238095	0	NaN	0	NaN	885	11	0	0	1.19048	3.80952	2.4e-06
8	186	5	4	0.190476	0	NaN	0	NaN	885	11	0	0	0.952381	1.19048	1.18e-06
8	187	5	4	0.190476	0	NaN	0	NaN	885	11	0	0	0.952381	0.952381	1.13e-06
8	188	5	14	0.666667	0	NaN	0	NaN	885	11	0	0	3.33333	0.952381	0.000433195
8	189	20	12	0.571429	1	0.763013	1	-0.777278	905	11	0	0	11.4286	3.33333	0.983718
8	190	5	2	0.0952381	0	NaN	0	NaN	905	11	1	1	0.47619	11.4286	5.77e-07
8	191	10	10	0.47619	0	NaN	0	NaN	905	11	0	0	4.7619	0.47619	0.00302628
8	192	5	1	0.047619	0	NaN	0	NaN	905	11	0	0	0.238095	4.7619	1.78e-07
8	193	5	16	0.761905	0	NaN	0	NaN	905	11	0	0	3.80952	0.238095	0.0011838
8	194	10	8	0.380952	0	NaN	0	NaN	905	11	0	0	3.80952	3.80952	0.00103494
8	195	10	3	0.142857	0	NaN	0	NaN	905	11	0	0	1.42857	3.80952	6.81e-05
8	196	5	6	0.285714	0	NaN	0	NaN	905	11	0	0	1.42857	1.42857	2.8e-06
8	197	5	3	0.142857	0	NaN	0	NaN	905	11	0	0	0.714286	1.42857	4.5e-07
8	198	20	12	0.571429	1	0.92955	0	-1.49091	905	11	0	0	11.4286	0.714286	0.976281
8	199	5	8	0.380952	0	NaN	0	NaN	905	11	1	0	1.90476	11.4286	1.54e-05
8	200	5	2	0.0952381	0	NaN	0	NaN	905	11	0	0	0.47619	1.90476	2.27e-07
8	201	10	7	0.333333	1	1.89099	0	-1.19942	905	11	0	0	3.33333	0.47619	0.000431384
8	202	20	7	0.333333	1	0.852311	0	0.166625	905	11	1	0	6.66667	3.33333	0.868377
8	203	5	12	0.571429	0	NaN	0	NaN	905	11	1	0	2.85714	6.66667	0.00012753
8	204	10	2	0.0952381	0	NaN	0	NaN	905	11	0	0	0.952381	2.85714	2.85e-05
8	205	5	10	0.47619	0	NaN	0	NaN	905	11	0	0	2.38095	0.952381	2.23e-05
8	206	5	19	0.904762	0	NaN	0	NaN	905	11	0	0	4.52381	2.38095	0.0048859
8	207	10	6	0.285714	0	NaN	0	NaN	905	11	0	0	2.85714	4.52381	0.000232835
8	208	5	10	0.47619	0	NaN	0	NaN	905	11	0	0	2.38095	2.85714	2.13e-05
8	209	5	10	0.47619	0	NaN	0	NaN	905	11	0	0	2.38095	2.38095	2.03e-05
8	210	20	17	0.809524	1	0.801283	0	0.382072	905	11	0	0	16.1905	2.38095	0.995698
8	211	10	4	0.190476	0	NaN	0	NaN	905	11	1	0	1.90476	16.1905	0.000134511
8	212	10	17	0.809524	0	NaN	0	NaN	905	11	0	0	8.09524	1.90476	0.0630066
8	213	20	2	0.0952381	0	NaN	0	NaN	905	11	0	0	1.90476	8.09524	0.325874
8	214	5	7	0.333333	0	NaN	0	NaN	905	11	0	0	1.66667	1.90476	2.81e-06
8	215	10	21	1	0	NaN	0	NaN	905	11	0	0	10	1.66667	0.341328
8	216	10	9	0.428571	0	NaN	0	NaN	905	11	0	0	4.28571	10	0.00101796
9	1	5	12	0.571429	1	0.542094	1	-1.04097	5	11	NaN	NaN	2.85714	NaN	NaN
9	2	10	12	0.571429	1	0.835039	1	-0.979286	15	11	1	1	5.71429	2.85714	0.999935
9	3	5	4	0.190476	1	0.841924	0	0.189503	15	11	1	1	0.952381	5.71429	0.735384
9	4	5	1	0.047619	1	0.496387	0	1.21386	15	11	1	0	0.238095	0.952381	0.0538945
9	5	20	7	0.333333	1	0.916316	1	-0.252379	35	11	1	0	6.66667	0.238095	0.999473
9	6	5	10	0.47619	1	1.34161	0	-2.39786	35	11	1	1	2.38095	6.66667	0.999477
9	7	10	14	0.666667	1	0.61354	1	-0.148381	45	11	1	0	6.66667	2.38095	0.999986
9	8	10	21	1	1	0.860083	1	-0.487209	55	11	1	1	10	6.66667	1
9	9	5	3	0.142857	1	0.547071	0	-0.642949	55	11	1	1	0.714286	10	0.582777
9	10	10	3	0.142857	1	0.873039	0	-1.89733	55	11	1	0	1.42857	0.714286	0.783692
9	11	5	20	0.952381	1	0.870375	1	0.347136	60	11	1	0	4.7619	1.42857	1
9	12	5	18	0.857143	1	0.958857	1	0.559753	65	11	1	1	4.28571	4.7619	1
9	13	5	6	0.285714	1	0.812846	0	0.296568	65	11	1	1	1.42857	4.28571	0.93905
9	14	10	5	0.238095	1	0.563018	0	-0.447846	65	11	1	0	2.38095	1.42857	0.953485
9	15	10	13	0.619048	1	0.842965	0	-0.870783	65	11	1	0	6.19048	2.38095	0.999959
9	16	5	13	0.619048	1	0.849023	1	0.235363	70	11	1	0	3.09524	6.19048	0.999972
9	17	5	11	0.52381	1	0.885237	1	-0.843453	75	11	1	1	2.61905	3.09524	0.999623
9	18	5	2	0.0952381	0	NaN	0	NaN	75	11	1	1	0.47619	2.61905	0.125529
9	19	20	21	1	1	0.82201	1	0.908078	95	11	0	0	20	0.47619	0.999999
9	20	5	15	0.714286	1	0.875109	0	-0.38995	95	11	1	1	3.57143	20	0.999999
9	21	5	7	0.333333	1	0.972726	0	0.617246	95	11	1	0	1.66667	3.57143	0.971006
9	22	10	17	0.809524	1	0.792293	1	0.204512	105	11	1	0	8.09524	1.66667	0.999998
9	23	20	2	0.0952381	1	1.14094	0	-0.595073	105	11	1	1	1.90476	8.09524	0.996971
9	24	5	3	0.142857	0	NaN	0	NaN	105	11	1	0	0.714286	1.90476	0.247615
9	25	20	3	0.142857	1	0.878875	0	-2.23624	105	11	0	0	2.85714	0.714286	0.995066
9	26	10	5	0.238095	1	0.946408	0	0.287975	105	11	1	0	2.38095	2.85714	0.947113
9	27	10	3	0.142857	0	NaN	0	NaN	105	11	1	0	1.42857	2.38095	0.740736
9	28	5	7	0.333333	1	0.971498	0	-0.908338	105	11	0	0	1.66667	1.42857	0.957211
9	29	5	4	0.190476	0	NaN	0	NaN	105	11	1	0	0.952381	1.66667	0.451778
9	30	20	8	0.380952	1	1.01256	0	0.398536	105	11	0	0	7.61905	0.952381	0.999442
9	31	5	13	0.619048	1	0.77498	1	0.959376	110	11	1	0	3.09524	7.61905	0.999965
9	32	10	7	0.333333	1	0.997138	0	0.232108	110	11	1	1	3.33333	3.09524	0.989051
9	33	10	6	0.285714	1	1.06355	0	-0.232184	110	11	1	0	2.85714	3.33333	0.974268
9	34	5	13	0.619048	1	0.891012	1	0.188371	115	11	1	0	3.09524	2.85714	0.99993
9	35	10	11	0.52381	1	0.899331	0	-1.60171	115	11	1	1	5.2381	3.09524	0.999636
9	36	20	13	0.619048	1	0.729964	1	1.01446	135	11	1	0	12.381	5.2381	0.999959
9	37	20	18	0.857143	1	0.911694	0	-1.59941	135	99	1	1	17.1429	12.381	1
9	38	20	15	0.714286	1	0.818939	0	0.0887452	135	99	1	0	14.2857	17.1429	1
9	39	20	9	0.428571	1	0.741907	1	-0.434279	155	99	1	0	8.57143	14.2857	0.99997
9	40	20	15	0.714286	1	0.954738	1	0.0551912	175	99	1	1	14.2857	8.57143	1
9	41	20	21	1	1	0.803071	1	-1.15102	195	99	1	1	20	14.2857	1
9	42	10	7	0.333333	1	1.89646	1	-1.71043	205	99	1	1	3.33333	20	0.999629
9	43	10	11	0.52381	1	0.762693	1	-0.635376	215	99	1	1	5.2381	3.33333	0.999992
9	44	5	8	0.380952	1	1.01459	0	-0.30336	215	99	1	1	1.90476	5.2381	0.999205
9	45	10	7	0.333333	1	0.897444	1	-0.599945	225	99	1	0	3.33333	1.90476	0.995855
9	46	20	21	1	1	0.734749	1	-0.163225	245	99	1	1	20	3.33333	1
9	47	5	16	0.761905	1	0.807019	0	0.304695	245	99	1	1	3.80952	20	1
9	48	20	18	0.857143	1	0.858675	1	0.455793	265	99	1	0	17.1429	3.80952	1
9	49	10	21	1	1	0.808281	1	-0.50907	275	99	1	1	10	17.1429	1
9	50	10	16	0.761905	1	0.522309	1	-0.461031	285	99	1	1	7.61905	10	1
9	51	20	8	0.380952	1	0.803555	0	0.447844	285	99	1	1	7.61905	7.61905	0.999714
9	52	10	17	0.809524	1	0.682199	1	0.48139	295	99	1	0	8.09524	7.61905	1
9	53	20	13	0.619048	1	0.815286	1	0.186115	315	99	1	1	12.381	8.09524	0.999999
9	54	10	9	0.428571	1	0.926911	0	0.0841681	315	99	1	1	4.28571	12.381	0.999932
9	55	5	1	0.047619	0	NaN	0	NaN	315	99	1	0	0.238095	4.28571	0.00536465
9	56	20	4	0.190476	1	0.723092	0	0.731827	315	99	0	0	3.80952	0.238095	0.943078
9	57	5	21	1	1	1.02006	1	-0.697655	320	99	1	0	5	3.80952	1
9	58	20	5	0.238095	1	0.896658	0	-0.747898	320	99	1	1	4.7619	5	0.987764
9	59	20	16	0.761905	1	0.529199	1	1.84019	340	99	1	0	15.2381	4.7619	1
9	60	10	16	0.761905	1	0.763171	1	0.125346	350	99	1	1	7.61905	15.2381	1
9	61	20	5	0.238095	1	0.730573	0	-1.35653	350	99	1	1	4.7619	7.61905	0.990525
9	62	20	12	0.571429	1	0.807041	1	1.27364	370	99	1	0	11.4286	4.7619	0.999993
9	63	20	18	0.857143	1	0.744952	1	-2.43133	390	99	1	1	17.1429	11.4286	1
9	64	20	17	0.809524	1	0.661153	1	0.825584	410	99	1	1	16.1905	17.1429	1
9	65	10	18	0.857143	1	0.697688	1	-1.00995	420	99	1	1	8.57143	16.1905	1
9	66	10	14	0.666667	1	0.849741	0	2.25166	420	99	1	1	6.66667	8.57143	1
9	67	5	10	0.47619	1	0.490605	0	0.290469	420	99	1	0	2.38095	6.66667	0.99996
9	68	5	15	0.714286	1	0.68158	1	-0.269029	425	99	1	0	3.57143	2.38095	1
9	69	20	11	0.52381	1	0.656747	0	0.00942743	425	99	1	1	10.4762	3.57143	0.99997
9	70	10	15	0.714286	1	0.729673	1	0.250101	435	99	1	0	7.14286	10.4762	1
9	71	10	10	0.47619	1	0.777809	0	-1.23639	435	99	1	1	4.7619	7.14286	0.999953
9	72	20	10	0.47619	1	0.829406	0	0.733693	435	99	1	0	9.52381	4.7619	0.999917
9	73	5	12	0.571429	1	0.766404	1	1.0052	440	11	1	0	2.85714	9.52381	0.999753
9	74	10	3	0.142857	0	NaN	0	NaN	440	11	1	1	1.42857	2.85714	0.46488
9	75	20	7	0.333333	1	0.860305	1	-2.14293	460	11	0	0	6.66667	1.42857	0.997257
9	76	5	7	0.333333	0	NaN	0	NaN	460	11	1	1	1.66667	6.66667	0.920271
9	77	5	2	0.0952381	0	NaN	0	NaN	460	11	0	0	0.47619	1.66667	0.0272249
9	78	10	11	0.52381	1	0.967431	1	-0.578562	470	11	0	0	5.2381	0.47619	0.99849
9	79	20	10	0.47619	1	0.766029	1	-1.30391	490	11	1	1	9.52381	5.2381	0.999497
9	80	5	3	0.142857	0	NaN	0	NaN	490	11	1	1	0.714286	9.52381	0.165381
9	81	10	6	0.285714	0	NaN	0	NaN	490	11	0	0	2.85714	0.714286	0.888619
9	82	5	12	0.571429	1	0.782831	1	-0.621612	495	11	0	0	2.85714	2.85714	0.999299
9	83	5	14	0.666667	1	1.0462	0	-1.59642	495	11	1	1	3.33333	2.85714	0.999912
9	84	5	15	0.714286	1	0.846649	1	-0.664672	500	11	1	0	3.57143	3.33333	0.999971
9	85	5	3	0.142857	0	NaN	0	NaN	500	11	1	1	0.714286	3.57143	0.0743984
9	86	10	1	0.047619	0	NaN	0	NaN	500	11	0	0	0.47619	0.714286	0.0813067
9	87	5	6	0.285714	1	0.943796	0	-1.16849	500	11	0	0	1.42857	0.47619	0.582035
9	88	10	20	0.952381	1	0.872542	1	0.319968	510	11	1	0	9.52381	1.42857	0.999999
9	89	10	6	0.285714	1	1.07355	0	1.20831	510	11	1	1	2.85714	9.52381	0.949885
9	90	5	8	0.380952	1	0.85386	1	-0.683382	515	11	1	0	1.90476	2.85714	0.93479
9	91	5	6	0.285714	1	0.786552	0	0.0697575	515	11	1	1	1.42857	1.90476	0.586456
9	92	10	10	0.47619	1	0.819733	1	0.438377	525	11	1	0	4.7619	1.42857	0.995086
9	93	20	3	0.142857	1	1.02041	0	1.9878	525	11	1	1	2.85714	4.7619	0.981264
9	94	10	4	0.190476	1	1.17699	0	0.902332	525	11	1	0	1.90476	2.85714	0.549872
9	95	10	5	0.238095	1	0.935786	0	0.261682	525	11	1	0	2.38095	1.90476	0.715878
9	96	10	12	0.571429	1	0.682874	0	1.70198	525	11	1	0	5.71429	2.38095	0.999154
9	97	5	18	0.857143	1	0.886604	0	-0.314536	525	11	1	0	4.28571	5.71429	0.999999
9	98	20	21	1	1	1.10215	1	1.38264	545	11	1	0	20	4.28571	0.999994
9	99	20	13	0.619048	1	0.70222	1	0.98087	565	11	1	1	12.381	20	0.999968
9	100	5	21	1	1	0.806396	1	0.622024	570	11	1	1	5	12.381	1
9	101	20	7	0.333333	1	0.762428	0	0.457298	570	11	1	1	6.66667	5	0.996334
9	102	10	16	0.761905	1	0.866676	1	-0.763043	580	11	1	0	7.61905	6.66667	0.999983
9	103	5	2	0.0952381	0	NaN	0	NaN	580	11	1	1	0.47619	7.61905	0.0276693
9	104	5	9	0.428571	1	0.971309	0	-0.429264	580	11	0	0	2.14286	0.47619	0.957864
9	105	5	10	0.47619	1	0.893852	0	-1.51184	580	11	1	0	2.38095	2.14286	0.987061
9	106	5	1	0.047619	0	NaN	0	NaN	580	11	1	0	0.238095	2.38095	0.00450554
9	107	10	14	0.666667	1	0.763575	1	0.267409	590	11	0	0	6.66667	0.238095	0.999754
9	108	5	1	0.047619	0	NaN	0	NaN	590	11	1	1	0.238095	6.66667	0.00741018
9	109	5	8	0.380952	1	0.849205	0	-0.706226	590	99	0	0	1.90476	0.238095	0.991983
9	110	10	17	0.809524	1	0.854006	1	0.916933	600	99	1	0	8.09524	1.90476	1
9	111	10	21	1	1	0.780391	1	-0.0173853	610	99	1	1	10	8.09524	1
9	112	10	12	0.571429	1	0.980713	1	-1.31457	620	99	1	1	5.71429	10	0.999995
9	113	20	10	0.47619	1	0.746049	0	1.15128	620	99	1	1	9.52381	5.71429	0.999781
9	114	20	10	0.47619	1	0.480244	0	-0.0566794	620	99	1	0	9.52381	9.52381	0.999862
9	115	20	5	0.238095	1	0.61341	1	0.849807	640	99	1	0	4.7619	9.52381	0.969445
9	116	20	12	0.571429	1	0.90762	1	-0.438986	660	99	1	1	11.4286	4.7619	0.999969
9	117	20	15	0.714286	1	0.659234	1	0.649828	680	99	1	1	14.2857	11.4286	0.999999
9	118	10	17	0.809524	1	0.829056	0	-0.203014	680	99	1	1	8.09524	14.2857	1
9	119	10	8	0.380952	1	0.928747	0	0.970658	680	99	1	0	3.80952	8.09524	0.997006
9	120	5	17	0.809524	1	0.714218	1	-0.466151	685	99	1	0	4.04762	3.80952	1
9	121	10	1	0.047619	0	NaN	0	NaN	685	99	1	1	0.47619	4.04762	0.00520444
9	122	10	21	1	1	0.738229	1	0.85883	695	99	0	0	10	0.47619	1
9	123	20	15	0.714286	1	0.682095	0	2.36746	695	99	1	1	14.2857	10	0.999999
9	124	5	13	0.619048	1	0.851903	1	1.35142	700	99	1	0	3.09524	14.2857	1
9	125	5	20	0.952381	1	0.723526	1	0.910583	705	99	1	1	4.7619	3.09524	1
9	126	20	3	0.142857	1	0.891117	0	-0.248008	705	99	1	1	2.85714	4.7619	0.595304
9	127	20	10	0.47619	1	0.68544	0	0.308549	705	99	1	0	9.52381	2.85714	0.99954
9	128	20	20	0.952381	1	0.623646	1	0.694483	725	99	1	0	19.0476	9.52381	1
9	129	10	18	0.857143	1	0.713384	1	1.14654	735	99	1	1	8.57143	19.0476	1
9	130	20	12	0.571429	1	0.729822	0	0.301215	735	99	1	1	11.4286	8.57143	0.999973
9	131	10	9	0.428571	1	1.41942	0	0.0517221	735	99	1	0	4.28571	11.4286	0.999399
9	132	20	5	0.238095	0	NaN	0	NaN	735	99	1	0	4.7619	4.28571	0.91113
9	133	5	1	0.047619	0	NaN	0	NaN	735	99	0	0	0.238095	4.7619	0.00076182
9	134	20	21	1	1	1.13504	1	0.464507	755	99	0	0	20	0.238095	1
9	135	20	19	0.904762	1	0.759926	1	0.617253	775	99	1	1	18.0952	20	1
9	136	20	10	0.47619	1	0.664933	0	-0.437022	775	99	1	1	9.52381	18.0952	0.999918
9	137	20	17	0.809524	1	0.702025	1	0.523693	795	99	1	0	16.1905	9.52381	1
9	138	20	16	0.761905	1	0.751296	1	1.33446	815	99	1	1	15.2381	16.1905	1
9	139	10	21	1	1	0.842936	1	-0.000915784	825	99	1	1	10	15.2381	1
9	140	5	19	0.904762	1	0.629696	1	0.630825	830	99	1	1	4.52381	10	1
9	141	20	19	0.904762	1	0.693252	1	1.22072	850	99	1	1	18.0952	4.52381	1
9	142	20	16	0.761905	1	0.638212	0	1.02617	850	99	1	1	15.2381	18.0952	1
9	143	10	2	0.0952381	0	NaN	0	NaN	850	99	1	0	0.952381	15.2381	0.0523847
9	144	10	10	0.47619	1	0.975632	0	-3.27937	850	99	0	0	4.7619	0.952381	0.999308
9	145	10	13	0.619048	1	0.779867	1	0.400382	860	11	1	0	6.19048	4.7619	0.999043
9	146	5	21	1	1	0.693698	1	-1.29616	865	11	1	1	5	6.19048	1
9	147	5	16	0.761905	1	0.887969	1	-0.259011	870	11	1	1	3.80952	5	0.999958
9	148	20	9	0.428571	1	0.773178	1	-0.119056	890	11	1	1	8.57143	3.80952	0.994022
9	149	10	3	0.142857	0	NaN	0	NaN	890	11	1	1	1.42857	8.57143	0.197766
9	150	5	11	0.52381	1	0.80621	0	-0.451904	890	11	0	0	2.61905	1.42857	0.985008
9	151	5	4	0.190476	0	NaN	0	NaN	890	11	1	0	0.952381	2.61905	0.0348778
9	152	10	1	0.047619	0	NaN	0	NaN	890	11	0	0	0.47619	0.952381	0.0154871
9	153	10	14	0.666667	1	0.777531	0	-0.338693	890	11	0	0	6.66667	0.47619	0.99919
9	154	5	14	0.666667	1	0.829237	1	-1.65921	895	11	1	0	3.33333	6.66667	0.999644
9	155	5	9	0.428571	1	0.823826	0	0.549016	895	11	1	1	2.14286	3.33333	0.888404
9	156	20	14	0.666667	1	0.734462	1	0.703432	915	11	1	0	13.3333	2.14286	0.999063
9	157	5	7	0.333333	1	1.2069	1	-0.144703	920	11	1	1	1.66667	13.3333	0.759448
9	158	20	19	0.904762	1	0.824276	1	-0.153872	940	11	1	1	18.0952	1.66667	0.999893
9	159	5	2	0.0952381	0	NaN	0	NaN	940	11	1	1	0.47619	18.0952	0.0241846
9	160	5	14	0.666667	1	0.766126	1	0.789797	945	11	0	0	3.33333	0.47619	0.999126
9	161	5	1	0.047619	0	NaN	0	NaN	945	11	1	1	0.238095	3.33333	0.00118122
9	162	10	1	0.047619	0	NaN	0	NaN	945	11	0	0	0.47619	0.238095	0.01087
9	163	5	13	0.619048	1	0.836759	0	-1.44449	945	11	0	0	3.09524	0.47619	0.997211
9	164	20	5	0.238095	1	0.786905	0	0.0334471	945	11	1	0	4.7619	3.09524	0.94082
9	165	20	2	0.0952381	1	0.791565	0	-0.741711	945	11	1	0	1.90476	4.7619	0.829642
9	166	5	5	0.238095	0	NaN	0	NaN	945	11	1	0	1.19048	1.90476	0.0612009
9	167	10	1	0.047619	0	NaN	0	NaN	945	11	0	0	0.47619	1.19048	0.0107615
9	168	10	7	0.333333	1	0.93812	0	0.769659	945	11	0	0	3.33333	0.47619	0.646113
9	169	10	13	0.619048	1	0.814672	0	0.440097	945	11	1	0	6.19048	3.33333	0.997821
9	170	5	6	0.285714	0	NaN	0	NaN	945	11	1	0	1.42857	6.19048	0.231225
9	171	10	4	0.190476	0	NaN	0	NaN	945	11	0	0	1.90476	1.42857	0.121766
9	172	10	18	0.857143	1	1.46306	1	-1.34219	955	11	0	0	8.57143	1.90476	0.999966
9	173	10	15	0.714286	1	0.818904	1	1.83311	965	11	1	1	7.14286	8.57143	0.999785
9	174	10	9	0.428571	1	0.960657	0	2.20162	965	11	1	1	4.28571	7.14286	0.952167
9	175	5	4	0.190476	0	NaN	0	NaN	965	11	1	0	0.952381	4.28571	0.0231035
9	176	5	1	0.047619	0	NaN	0	NaN	965	11	0	0	0.238095	0.952381	0.000618606
9	177	5	3	0.142857	0	NaN	0	NaN	965	11	0	0	0.714286	0.238095	0.00476031
9	178	5	15	0.714286	1	1.03678	1	0.835071	970	11	0	0	3.57143	0.714286	0.999536
9	179	5	14	0.666667	1	0.855232	1	1.80996	975	11	1	1	3.33333	3.57143	0.998968
9	180	20	6	0.285714	1	0.777267	0	0.909011	975	11	1	1	5.71429	3.33333	0.944169
9	181	10	7	0.333333	1	0.893927	0	0.813506	975	99	1	0	3.33333	5.71429	0.913022
9	182	20	16	0.761905	1	0.737347	1	-0.880112	995	99	1	0	15.2381	3.33333	0.999997
9	183	10	16	0.761905	1	0.769483	1	-0.127281	1005	99	1	1	7.61905	15.2381	1
9	184	20	11	0.52381	1	0.806316	0	0.489357	1005	99	1	1	10.4762	7.61905	0.999615
9	185	10	17	0.809524	1	0.775359	1	0.389178	1015	99	1	0	8.09524	10.4762	1
9	186	20	18	0.857143	1	0.65031	1	-0.461537	1035	99	1	1	17.1429	8.09524	1
9	187	5	17	0.809524	1	0.570433	1	-0.0700537	1040	99	1	1	4.04762	17.1429	1
9	188	20	20	0.952381	1	0.568089	1	0.962113	1060	99	1	1	19.0476	4.04762	1
9	189	20	4	0.190476	1	0.568888	1	0.96833	1080	99	1	1	3.80952	19.0476	0.836849
9	190	20	8	0.380952	1	0.805883	0	1.95801	1080	99	1	1	7.61905	3.80952	0.981391
9	191	20	15	0.714286	1	0.760708	1	0.202798	1100	99	1	0	14.2857	7.61905	0.999994
9	192	10	7	0.333333	1	0.97059	0	1.40688	1100	99	1	1	3.33333	14.2857	0.959518
9	193	5	18	0.857143	1	1.35575	1	-0.554019	1105	99	1	0	4.28571	3.33333	1
9	194	10	12	0.571429	1	0.870778	1	0.938177	1115	99	1	1	5.71429	4.28571	0.999909
9	195	20	1	0.047619	0	NaN	0	NaN	1115	99	1	1	0.952381	5.71429	0.0295394
9	196	20	6	0.285714	1	1.69039	0	0.468523	1115	99	0	0	5.71429	0.952381	0.791372
9	197	5	21	1	1	1.01611	1	-0.699492	1120	99	1	0	5	5.71429	1
9	198	20	11	0.52381	1	0.804905	1	0.693073	1140	99	1	1	10.4762	5	0.999216
9	199	10	21	1	1	0.845409	1	-1.13716	1150	99	1	1	10	10.4762	1
9	200	20	17	0.809524	1	0.721817	1	-0.361121	1170	99	1	1	16.1905	10	0.999999
9	201	20	15	0.714286	1	0.488158	0	1.06721	1170	99	1	1	14.2857	16.1905	0.999997
9	202	5	4	0.190476	0	NaN	0	NaN	1170	99	1	0	0.952381	14.2857	0.0613257
9	203	20	12	0.571429	1	0.776885	0	0.9725	1170	99	0	0	11.4286	0.952381	0.999517
9	204	20	18	0.857143	1	0.851802	1	-0.769528	1190	99	1	0	17.1429	11.4286	1
9	205	20	20	0.952381	1	0.774969	1	-1.08088	1210	99	1	1	19.0476	17.1429	1
9	206	10	18	0.857143	1	0.703765	0	0.389912	1210	99	1	1	8.57143	19.0476	1
9	207	20	20	0.952381	1	0.745765	1	-0.503867	1230	99	1	0	19.0476	8.57143	1
9	208	10	16	0.761905	1	0.662781	1	0.168258	1240	99	1	1	7.61905	19.0476	1
9	209	10	9	0.428571	1	0.695187	1	-1.67055	1250	99	1	1	4.28571	7.61905	0.99221
9	210	20	10	0.47619	1	0.706931	0	0.787043	1250	99	1	1	9.52381	4.28571	0.996519
9	211	10	19	0.904762	1	0.719457	1	-0.00690926	1260	99	1	0	9.04762	9.52381	1
9	212	20	11	0.52381	1	0.776428	0	-0.603264	1260	99	1	1	10.4762	9.04762	0.999325
9	213	5	11	0.52381	1	0.708141	1	-2.66532	1265	99	1	0	2.61905	10.4762	0.999782
9	214	5	13	0.619048	1	0.895202	0	-1.57927	1265	99	1	1	3.09524	2.61905	0.99998
9	215	10	11	0.52381	1	0.703425	1	-0.772298	1275	99	1	0	5.2381	3.09524	0.999174
9	216	10	13	0.619048	1	0.828208	1	0.137764	1285	99	1	1	6.19048	5.2381	0.999968
10	1	20	18	0.857143	1	0.619846	1	0.818594	20	99	NaN	NaN	17.1429	NaN	NaN
10	2	10	10	0.47619	1	0.834527	1	0.194605	30	99	1	1	4.7619	17.1429	0.801363
10	3	10	11	0.52381	1	0.709957	1	-1.98061	40	99	1	1	5.2381	4.7619	0.941836
10	4	5	19	0.904762	1	0.695002	1	0.746963	45	99	1	1	4.52381	5.2381	0.842533
10	5	20	15	0.714286	1	0.812114	0	1.07834	45	99	1	1	14.2857	4.52381	0.999996
10	6	10	19	0.904762	1	0.850525	1	-1.21825	55	99	1	0	9.04762	14.2857	0.996962
10	7	10	19	0.904762	1	0.803418	1	0.0454428	65	99	1	1	9.04762	9.04762	0.997943
10	8	20	15	0.714286	1	0.618157	1	-2.81708	85	99	1	1	14.2857	9.04762	0.999994
10	9	20	12	0.571429	1	0.614071	0	-0.422554	85	99	1	1	11.4286	14.2857	0.999845
10	10	20	19	0.904762	1	0.57736	1	0.728337	105	99	1	0	18.0952	11.4286	1
10	11	5	9	0.428571	0	NaN	0	NaN	105	99	1	1	2.14286	18.0952	0.175848
10	12	20	19	0.904762	1	0.610353	1	-0.475012	125	99	0	0	18.0952	2.14286	1
10	13	20	8	0.380952	1	0.647938	1	0.709065	145	99	1	1	7.61905	18.0952	0.991086
10	14	10	8	0.380952	0	NaN	0	NaN	145	99	1	1	3.80952	7.61905	0.763468
10	15	20	9	0.428571	1	0.802995	1	-1.61953	165	99	0	0	8.57143	3.80952	0.997101
10	16	10	20	0.952381	1	0.709846	1	-0.133592	175	99	1	1	9.52381	8.57143	0.998748
10	17	5	16	0.761905	0	NaN	0	NaN	175	99	1	1	3.80952	9.52381	0.662575
10	18	10	15	0.714286	1	0.688913	0	-0.546697	175	99	0	0	7.14286	3.80952	0.978753
10	19	20	1	0.047619	1	0.934887	0	-1.05241	175	99	1	0	0.952381	7.14286	0.253782
10	20	5	17	0.809524	1	0.912487	1	0.885587	180	99	1	0	4.04762	0.952381	0.82346
10	21	20	1	0.047619	1	0.927222	0	1.36429	180	99	1	1	0.952381	4.04762	0.299851
10	22	20	3	0.142857	0	NaN	0	NaN	180	99	1	0	2.85714	0.952381	0.780786
10	23	20	13	0.619048	1	0.80915	1	-1.49378	200	99	0	0	12.381	2.85714	0.999938
10	24	5	13	0.619048	1	0.747802	0	0.089804	200	99	1	1	3.09524	12.381	0.445517
10	25	10	19	0.904762	1	0.815191	1	0.416203	210	99	1	0	9.04762	3.09524	0.998672
10	26	10	6	0.285714	0	NaN	0	NaN	210	99	1	1	2.85714	9.04762	0.532589
10	27	20	8	0.380952	1	0.727339	0	-1.78372	210	99	0	0	7.61905	2.85714	0.993061
10	28	10	16	0.761905	1	0.803606	1	-0.889451	220	99	1	0	7.61905	7.61905	0.992521
10	29	10	13	0.619048	1	1.20377	1	2.64728	230	99	1	1	6.19048	7.61905	0.97047
10	30	5	7	0.333333	1	0.769787	0	0.0423332	230	99	1	1	1.66667	6.19048	0.247157
10	31	20	20	0.952381	1	0.850923	1	-0.729855	250	99	1	0	19.0476	1.66667	1
10	32	10	6	0.285714	1	1.05764	1	0.418726	260	99	1	1	2.85714	19.0476	0.350098
10	33	20	20	0.952381	1	0.80961	1	-1.05638	280	99	1	1	19.0476	2.85714	1
10	34	20	12	0.571429	1	0.775888	1	0.836989	300	99	1	1	11.4286	19.0476	0.999777
10	35	20	15	0.714286	1	0.84707	0	-0.155039	300	99	1	1	14.2857	11.4286	0.999993
10	36	20	15	0.714286	1	0.825104	1	-1.7116	320	99	1	0	14.2857	14.2857	0.999991
10	37	10	21	1	1	0.898899	0	0.313197	320	11	1	1	10	14.2857	0.997553
10	38	5	5	0.238095	1	0.614995	1	0.181948	325	11	1	0	1.19048	10	0.121459
10	39	5	10	0.47619	0	NaN	0	NaN	325	11	1	1	2.38095	1.19048	0.320955
10	40	5	10	0.47619	0	NaN	0	NaN	325	11	0	0	2.38095	2.38095	0.151906
10	41	20	6	0.285714	1	0.981085	1	0.573896	345	11	0	0	5.71429	2.38095	0.998492
10	42	5	7	0.333333	1	0.936401	0	-0.766264	345	11	1	1	1.66667	5.71429	0.192895
10	43	10	13	0.619048	1	0.806352	1	0.894309	355	11	1	0	6.19048	1.66667	0.984051
10	44	5	2	0.0952381	0	NaN	0	NaN	355	11	1	1	0.47619	6.19048	0.115157
10	45	20	20	0.952381	1	1.02575	0	-0.0567596	355	11	0	0	19.0476	0.47619	1
10	46	10	1	0.047619	0	NaN	0	NaN	355	11	1	0	0.47619	19.0476	0.194653
10	47	5	2	0.0952381	0	NaN	0	NaN	355	11	0	0	0.47619	0.47619	0.0762558
10	48	20	14	0.666667	1	0.698791	1	1.9938	375	11	0	0	13.3333	0.47619	0.999998
10	49	10	5	0.238095	1	0.848928	1	-0.762757	385	11	1	1	2.38095	13.3333	0.6035
10	50	5	7	0.333333	0	NaN	0	NaN	385	11	1	1	1.66667	2.38095	0.234139
10	51	5	17	0.809524	1	0.771595	1	-1.1185	390	11	0	0	4.04762	1.66667	0.29524
10	52	10	5	0.238095	1	0.85016	0	-1.96893	390	11	1	1	2.38095	4.04762	0.752634
10	53	10	3	0.142857	1	0.816452	0	-0.207269	390	11	1	0	1.42857	2.38095	0.629419
10	54	5	4	0.190476	1	0.891317	0	1.39075	390	11	1	0	0.952381	1.42857	0.188734
10	55	10	10	0.47619	1	0.849687	1	1.13034	400	11	1	0	4.7619	0.952381	0.957334
10	56	20	8	0.380952	1	0.691218	1	-1.67039	420	11	1	1	7.61905	4.7619	0.999858
10	57	10	10	0.47619	1	0.923366	0	-1.13014	420	11	1	1	4.7619	7.61905	0.931631
10	58	5	4	0.190476	0	NaN	0	NaN	420	11	1	0	0.952381	4.7619	0.153336
10	59	5	10	0.47619	0	NaN	0	NaN	420	11	0	0	2.38095	0.952381	0.165252
10	60	5	6	0.285714	0	NaN	0	NaN	420	11	0	0	1.42857	2.38095	0.101201
10	61	5	16	0.761905	0	NaN	0	NaN	420	11	0	0	3.80952	1.42857	0.274863
10	62	10	12	0.571429	1	0.835286	0	0.188441	420	11	0	0	5.71429	3.80952	0.938251
10	63	5	13	0.619048	1	0.961938	0	-0.486104	420	11	1	0	3.09524	5.71429	0.32021
10	64	5	20	0.952381	0	NaN	0	NaN	420	11	1	0	4.7619	3.09524	0.560366
10	65	5	10	0.47619	0	NaN	0	NaN	420	11	0	0	2.38095	4.7619	0.129392
10	66	10	7	0.333333	0	NaN	0	NaN	420	11	0	0	3.33333	2.38095	0.742384
10	67	10	1	0.047619	0	NaN	0	NaN	420	11	0	0	0.47619	3.33333	0.243327
10	68	5	11	0.52381	0	NaN	0	NaN	420	11	0	0	2.61905	0.47619	0.186499
10	69	20	4	0.190476	1	0.941446	0	1.54762	420	11	0	0	3.80952	2.61905	0.991866
10	70	20	4	0.190476	1	0.802489	0	-1.70454	420	11	1	0	3.80952	3.80952	0.996299
10	71	5	6	0.285714	0	NaN	0	NaN	420	11	1	0	1.42857	3.80952	0.195689
10	72	10	17	0.809524	1	0.898975	1	-1.57272	430	11	0	0	8.09524	1.42857	0.990652
10	73	20	8	0.380952	1	0.693064	1	0.610356	450	99	1	1	7.61905	8.09524	0.995668
10	74	5	11	0.52381	0	NaN	0	NaN	450	99	1	1	2.61905	7.61905	0.41767
10	75	20	19	0.904762	1	0.587989	1	0.970194	470	99	0	0	18.0952	2.61905	1
10	76	20	12	0.571429	1	1.02033	1	0.780606	490	99	1	1	11.4286	18.0952	0.999789
10	77	20	13	0.619048	1	0.725761	1	0.670348	510	99	1	1	12.381	11.4286	0.99995
10	78	20	16	0.761905	1	0.657406	1	-0.650739	530	99	1	1	15.2381	12.381	0.999997
10	79	20	15	0.714286	1	0.880095	0	0.112049	530	99	1	1	14.2857	15.2381	0.99999
10	80	10	19	0.904762	1	0.76208	1	-0.261632	540	99	1	0	9.04762	14.2857	0.996882
10	81	20	1	0.047619	0	NaN	0	NaN	540	99	1	1	0.952381	9.04762	0.223998
10	82	5	17	0.809524	1	0.773582	1	0.711763	545	99	0	0	4.04762	0.952381	0.654125
10	83	20	6	0.285714	1	0.889549	0	-0.474311	545	99	1	1	5.71429	4.04762	0.979139
10	84	20	21	1	1	0.812807	1	0.719003	565	99	1	0	20	5.71429	1
10	85	20	20	0.952381	1	0.853666	1	-0.265907	585	99	1	1	19.0476	20	1
10	86	10	20	0.952381	1	0.88951	1	-0.646493	595	99	1	1	9.52381	19.0476	0.997199
10	87	20	15	0.714286	1	0.722796	0	-0.434128	595	99	1	1	14.2857	9.52381	0.999993
10	88	20	2	0.0952381	0	NaN	0	NaN	595	99	1	0	1.90476	14.2857	0.333459
10	89	10	1	0.047619	0	NaN	0	NaN	595	99	0	0	0.47619	1.90476	0.0714408
[truncated: 3,331 more rows]

## Sheet: Fig.S1
Fig.S1
subjectNumber	trialN	magnitude	nDots	probability	response	isReward	blockType	interest-in-the-movie rating
101	1	10	5	0.238095	0	0	11	5
101	2	20	7	0.333333	1	0	11	5
101	3	10	8	0.380952	0	0	11	5
101	4	20	4	0.190476	0	0	11	6
101	5	10	16	0.761905	1	1	11	3
101	6	5	11	0.52381	0	0	11	4
101	7	10	4	0.190476	0	0	11	3
101	8	5	13	0.619048	0	0	11	3
101	9	10	21	1	1	1	11	3
101	10	20	14	0.666667	0	0	11	7
101	11	5	14	0.666667	0	0	11	7
101	12	5	10	0.47619	0	0	11	6
101	13	10	11	0.52381	0	0	11	7
101	14	5	4	0.190476	0	0	11	5
101	15	10	6	0.285714	0	0	11	3
101	16	20	13	0.619048	1	0	11	5
101	17	10	9	0.428571	0	0	11	5
101	18	5	7	0.333333	0	0	11	3
101	19	10	8	0.380952	0	0	11	3
101	20	5	4	0.190476	0	0	11	3
101	21	5	17	0.809524	0	0	11	4
101	22	5	17	0.809524	1	1	11	5
101	23	5	17	0.809524	0	0	11	4
101	24	10	5	0.238095	0	0	11	4
101	25	5	1	0.047619	0	0	11	3
101	26	20	16	0.761905	1	1	11	3
101	27	10	1	0.047619	0	0	11	3
101	28	5	2	0.0952381	0	0	11	3
101	29	5	2	0.0952381	0	0	11	6
101	30	10	7	0.333333	0	0	11	3
101	31	5	7	0.333333	0	0	11	5
101	32	5	14	0.666667	1	1	11	7
101	33	5	7	0.333333	0	0	11	7
101	34	5	4	0.190476	0	0	11	7
101	35	5	9	0.428571	0	0	11	7
101	36	20	3	0.142857	0	0	11	7
101	37	10	21	1	1	1	99	5
101	38	5	16	0.761905	0	0	99	4
101	39	10	16	0.761905	1	1	99	7
101	40	20	7	0.333333	0	0	99	7
101	41	10	20	0.952381	1	0	99	8
101	42	5	15	0.714286	0	0	99	5
101	43	20	11	0.52381	0	0	99	4
101	44	10	11	0.52381	0	0	99	5
101	45	10	21	1	1	1	99	5
101	46	5	18	0.857143	1	0	99	5
101	47	20	1	0.047619	0	0	99	5
101	48	5	10	0.47619	0	0	99	5
101	49	10	10	0.47619	0	0	99	4
101	50	10	15	0.714286	0	0	99	4
101	51	20	12	0.571429	1	1	99	5
101	52	20	15	0.714286	0	0	99	6
101	53	20	11	0.52381	1	1	99	6
101	54	20	13	0.619048	1	1	99	7
101	55	10	17	0.809524	0	0	99	5
101	56	10	11	0.52381	0	0	99	5
101	57	20	17	0.809524	1	0	99	5
101	58	20	20	0.952381	1	1	99	5
101	59	10	4	0.190476	0	0	99	5
101	60	20	2	0.0952381	0	0	99	5
101	61	20	15	0.714286	0	0	99	5
101	62	10	4	0.190476	0	0	99	7
101	63	5	11	0.52381	0	0	99	5
101	64	20	19	0.904762	1	1	99	7
101	65	20	20	0.952381	1	1	99	7
101	66	20	10	0.47619	0	0	99	7
101	67	20	20	0.952381	1	1	99	7
101	68	20	18	0.857143	0	0	99	5
101	69	20	18	0.857143	0	0	99	5
101	70	20	8	0.380952	0	0	99	5
101	71	5	5	0.238095	0	0	99	5
101	72	10	14	0.666667	0	0	99	6
101	73	5	5	0.238095	0	0	11	8
101	74	5	15	0.714286	0	0	11	7
101	75	10	2	0.0952381	0	0	11	7
101	76	20	13	0.619048	0	0	11	7
101	77	5	2	0.0952381	0	0	11	6
101	78	10	6	0.285714	0	0	11	7
101	79	10	4	0.190476	0	0	11	7
101	80	5	15	0.714286	0	0	11	7
101	81	10	4	0.190476	0	0	11	6
101	82	20	5	0.238095	0	0	11	5
101	83	10	13	0.619048	0	0	11	7
101	84	20	17	0.809524	1	1	11	8
101	85	5	2	0.0952381	0	0	11	8
101	86	10	13	0.619048	0	0	11	8
101	87	10	10	0.47619	0	0	11	8
101	88	10	4	0.190476	0	0	11	8
101	89	5	11	0.52381	0	0	11	8
101	90	20	4	0.190476	0	0	11	8
101	91	20	6	0.285714	0	0	11	8
101	92	5	12	0.571429	0	0	11	7
101	93	5	19	0.904762	1	1	11	9
101	94	5	9	0.428571	0	0	11	9
101	95	5	13	0.619048	0	0	11	7
101	96	5	10	0.47619	0	0	11	5
101	97	10	15	0.714286	0	0	11	5
101	98	5	6	0.285714	0	0	11	5
101	99	5	4	0.190476	0	0	11	5
101	100	10	1	0.047619	0	0	11	7
101	101	10	10	0.47619	0	0	11	7
101	102	20	8	0.380952	0	0	11	5
101	103	5	1	0.047619	0	0	11	5
101	104	10	21	1	1	1	11	7
101	105	5	7	0.333333	0	0	11	5
101	106	5	4	0.190476	0	0	11	5
101	107	5	7	0.333333	0	0	11	5
101	108	5	11	0.52381	0	0	11	6
101	109	10	8	0.380952	0	0	99	5
101	110	20	2	0.0952381	0	0	99	5
101	111	20	9	0.428571	0	0	99	5
101	112	20	7	0.333333	0	0	99	5
101	113	10	3	0.142857	0	0	99	5
101	114	10	21	1	1	1	99	5
101	115	20	19	0.904762	1	0	99	5
101	116	10	8	0.380952	0	0	99	6
101	117	20	21	1	1	1	99	6
101	118	10	15	0.714286	0	0	99	5
101	119	20	7	0.333333	0	0	99	5
101	120	5	16	0.761905	0	0	99	5
101	121	20	11	0.52381	0	0	99	6
101	122	10	8	0.380952	0	0	99	5
101	123	20	20	0.952381	1	1	99	5
101	124	20	11	0.52381	0	0	99	5
101	125	10	15	0.714286	0	0	99	6
101	126	10	3	0.142857	0	0	99	8
101	127	5	5	0.238095	0	0	99	8
101	128	5	11	0.52381	0	0	99	7
101	129	20	18	0.857143	1	1	99	6
101	130	10	17	0.809524	0	0	99	5
101	131	10	17	0.809524	0	0	99	5
101	132	20	20	0.952381	1	0	99	4
101	133	5	15	0.714286	0	0	99	4
101	134	20	13	0.619048	0	0	99	6
101	135	20	17	0.809524	1	0	99	5
101	136	20	17	0.809524	0	0	99	6
101	137	20	13	0.619048	0	0	99	6
101	138	10	17	0.809524	0	0	99	7
101	139	10	12	0.571429	0	0	99	7
101	140	20	18	0.857143	1	0	99	7
101	141	5	14	0.666667	0	0	99	7
101	142	20	13	0.619048	0	0	99	5
101	143	20	19	0.904762	0	0	99	5
101	144	5	17	0.809524	0	0	99	5
102	1	10	21	1	1	1	99	6
102	2	20	5	0.238095	1	1	99	6
102	3	10	10	0.47619	0	0	99	6
102	4	20	21	1	1	1	99	7
102	5	20	4	0.190476	0	0	99	6
102	6	20	6	0.285714	0	0	99	6
102	7	5	19	0.904762	1	1	99	7
102	8	20	10	0.47619	0	0	99	7
102	9	20	19	0.904762	1	1	99	7
102	10	20	12	0.571429	1	0	99	7
102	11	10	17	0.809524	1	1	99	8
102	12	5	1	0.047619	0	0	99	7
102	13	10	11	0.52381	0	0	99	7
102	14	20	18	0.857143	1	1	99	7
102	15	10	2	0.0952381	0	0	99	7
102	16	10	15	0.714286	1	1	99	8
102	17	20	19	0.904762	1	1	99	8
102	18	10	7	0.333333	0	0	99	7
102	19	5	10	0.47619	0	0	99	7
102	20	20	17	0.809524	1	0	99	7
102	21	20	18	0.857143	1	1	99	7
102	22	5	16	0.761905	0	0	99	7
102	23	5	13	0.619048	0	0	99	7
102	24	20	8	0.380952	0	0	99	7
102	25	20	20	0.952381	1	1	99	8
102	26	10	18	0.857143	1	0	99	8
102	27	10	8	0.380952	0	0	99	8
102	28	20	13	0.619048	1	0	99	8
102	29	20	8	0.380952	0	0	99	7
102	30	20	16	0.761905	1	1	99	7
102	31	20	15	0.714286	1	1	99	7
102	32	10	15	0.714286	0	0	99	6
102	33	10	21	1	1	1	99	6
102	34	5	15	0.714286	0	0	99	7
102	35	10	8	0.380952	0	0	99	7
102	36	20	9	0.428571	0	0	99	7
102	37	10	19	0.904762	1	1	11	8
102	38	5	6	0.285714	0	0	11	7
102	39	5	5	0.238095	0	0	11	7
102	40	5	4	0.190476	0	0	11	7
102	41	5	7	0.333333	0	0	11	7
102	42	10	19	0.904762	1	1	11	7
102	43	10	7	0.333333	0	0	11	7
102	44	20	9	0.428571	0	0	11	7
102	45	5	5	0.238095	0	0	11	8
102	46	20	6	0.285714	0	0	11	7
102	47	10	1	0.047619	0	0	11	7
102	48	5	17	0.809524	0	0	11	6
102	49	10	4	0.190476	0	0	11	6
102	50	10	12	0.571429	1	0	11	6
102	51	5	7	0.333333	0	0	11	6
102	52	20	7	0.333333	0	0	11	6
102	53	20	1	0.047619	0	0	11	6
102	54	10	9	0.428571	0	0	11	5
102	55	5	11	0.52381	0	0	11	5
102	56	5	1	0.047619	0	0	11	5
102	57	20	10	0.47619	1	1	11	6
102	58	10	8	0.380952	0	0	11	6
102	59	5	10	0.47619	0	0	11	7
102	60	5	14	0.666667	0	0	11	7
102	61	5	18	0.857143	1	0	11	7
102	62	5	8	0.380952	0	0	11	7
102	63	20	20	0.952381	1	0	11	7
102	64	10	4	0.190476	0	0	11	7
102	65	5	8	0.380952	0	0	11	7
102	66	10	4	0.190476	0	0	11	6
102	67	5	11	0.52381	0	0	11	6
102	68	10	9	0.428571	0	0	11	7
102	69	5	1	0.047619	0	0	11	7
102	70	5	15	0.714286	1	1	11	7
102	71	10	5	0.238095	0	0	11	7
102	72	5	7	0.333333	0	0	11	7
102	73	20	12	0.571429	1	0	99	6
102	74	20	19	0.904762	1	1	99	6
102	75	20	17	0.809524	1	0	99	6
102	76	20	11	0.52381	0	0	99	6
102	77	10	21	1	1	1	99	7
102	78	20	9	0.428571	0	0	99	8
102	79	5	20	0.952381	0	0	99	8
102	80	20	18	0.857143	1	1	99	8
102	81	5	20	0.952381	0	0	99	8
102	82	20	16	0.761905	1	1	99	8
102	83	20	19	0.904762	1	1	99	8
102	84	10	12	0.571429	0	0	99	7
102	85	20	9	0.428571	0	0	99	7
102	86	10	19	0.904762	1	0	99	7
102	87	20	6	0.285714	0	0	99	7
102	88	20	19	0.904762	1	1	99	7
102	89	5	16	0.761905	0	0	99	7
102	90	10	12	0.571429	0	0	99	6
102	91	10	8	0.380952	0	0	99	6
102	92	5	11	0.52381	0	0	99	7
102	93	20	12	0.571429	1	1	99	7
102	94	20	19	0.904762	1	1	99	7
102	95	20	20	0.952381	1	1	99	7
102	96	20	1	0.047619	0	0	99	7
102	97	20	5	0.238095	0	0	99	7
102	98	5	5	0.238095	0	0	99	7
102	99	10	15	0.714286	0	0	99	6
102	100	10	3	0.142857	0	0	99	6
102	101	10	1	0.047619	0	0	99	6
102	102	10	9	0.428571	0	0	99	6
102	103	20	17	0.809524	1	1	99	6
102	104	10	19	0.904762	1	1	99	6
102	105	10	21	1	1	1	99	7
102	106	5	8	0.380952	0	0	99	7
102	107	20	8	0.380952	0	0	99	7
102	108	10	16	0.761905	0	0	99	7
102	109	5	3	0.142857	0	0	11	6
102	110	20	7	0.333333	1	0	11	6
102	111	10	18	0.857143	1	1	11	7
102	112	5	10	0.47619	0	0	11	7
102	113	10	9	0.428571	0	0	11	7
102	114	10	8	0.380952	0	0	11	7
102	115	5	13	0.619048	0	0	11	6
102	116	5	4	0.190476	0	0	11	6
102	117	10	5	0.238095	0	0	11	6
102	118	5	9	0.428571	0	0	11	7
102	119	5	17	0.809524	1	1	11	7
102	120	10	16	0.761905	1	0	11	7
102	121	10	3	0.142857	0	0	11	7
102	122	10	1	0.047619	0	0	11	7
102	123	5	2	0.0952381	0	0	11	7
102	124	5	15	0.714286	0	0	11	7
102	125	5	6	0.285714	0	0	11	7
102	126	10	7	0.333333	0	0	11	7
102	127	5	3	0.142857	0	0	11	6
102	128	5	2	0.0952381	0	0	11	6
102	129	10	10	0.47619	0	0	11	6
102	130	5	8	0.380952	0	0	11	6
102	131	5	7	0.333333	0	0	11	6
102	132	10	7	0.333333	0	0	11	5
102	133	20	8	0.380952	1	1	11	5
102	134	5	9	0.428571	0	0	11	5
102	135	10	3	0.142857	0	0	11	5
102	136	5	5	0.238095	0	0	11	5
102	137	20	1	0.047619	0	0	11	5
102	138	5	14	0.666667	1	0	11	6
102	139	5	7	0.333333	0	0	11	6
102	140	20	16	0.761905	1	1	11	6
102	141	20	13	0.619048	1	1	11	7
102	142	10	14	0.666667	0	0	11	7
102	143	20	1	0.047619	0	0	11	7
102	144	5	15	0.714286	1	0	11	7
103	1	10	12	0.571429	1	1	99	4
103	2	10	21	1	1	1	99	4
103	3	20	9	0.428571	0	0	99	5
103	4	10	17	0.809524	1	0	99	6
103	5	10	3	0.142857	0	0	99	6
103	6	20	18	0.857143	1	1	99	6
103	7	10	11	0.52381	0	0	99	7
103	8	10	11	0.52381	0	0	99	6
103	9	20	20	0.952381	1	1	99	6
103	10	20	16	0.761905	1	1	99	6
103	11	20	10	0.47619	0	0	99	7
103	12	5	15	0.714286	0	0	99	7
103	13	20	18	0.857143	1	1	99	7
103	14	20	15	0.714286	1	1	99	7
103	15	5	13	0.619048	0	0	99	7
103	16	20	12	0.571429	0	0	99	6
103	17	5	17	0.809524	0	0	99	6
103	18	20	4	0.190476	0	0	99	7
103	19	10	21	1	1	1	99	6
103	20	5	16	0.761905	0	0	99	7
103	21	10	20	0.952381	1	1	99	8
103	22	20	4	0.190476	0	0	99	8
103	23	20	19	0.904762	1	1	99	8
103	24	10	17	0.809524	1	1	99	8
103	25	20	18	0.857143	1	1	99	8
103	26	20	21	1	0	0	99	8
103	27	20	2	0.0952381	0	0	99	8
103	28	20	15	0.714286	1	1	99	8
103	29	10	1	0.047619	0	0	99	8
103	30	5	13	0.619048	0	0	99	8
103	31	20	13	0.619048	1	1	99	8
103	32	10	14	0.666667	1	1	99	8
103	33	10	21	1	1	1	99	8
103	34	5	3	0.142857	0	0	99	8
103	35	20	9	0.428571	0	0	99	7
103	36	20	10	0.47619	0	0	99	7
103	37	10	2	0.0952381	0	0	11	7
103	38	20	3	0.142857	1	0	11	7
103	39	20	6	0.285714	0	0	11	7
103	40	5	6	0.285714	0	0	11	6
103	41	20	5	0.238095	0	0	11	6
103	42	10	7	0.333333	1	0	11	6
103	43	5	9	0.428571	0	0	11	7
103	44	20	17	0.809524	1	0	11	7
103	45	10	3	0.142857	0	0	11	7
103	46	10	20	0.952381	1	1	11	7
103	47	5	4	0.190476	0	0	11	7
103	48	20	8	0.380952	0	0	11	7
103	49	10	11	0.52381	1	0	11	7
103	50	10	11	0.52381	0	0	11	8
103	51	5	21	1	1	1	11	7
103	52	10	14	0.666667	1	1	11	8
103	53	5	12	0.571429	0	0	11	8
103	54	5	7	0.333333	0	0	11	7
103	55	20	12	0.571429	1	1	11	7
103	56	5	21	1	1	1	11	7
103	57	5	13	0.619048	0	0	11	7
103	58	5	6	0.285714	0	0	11	7
103	59	10	15	0.714286	1	1	11	7
103	60	5	1	0.047619	0	0	11	7
103	61	5	9	0.428571	0	0	11	7
103	62	5	14	0.666667	0	0	11	8
103	63	10	14	0.666667	1	1	11	8
103	64	10	6	0.285714	0	0	11	8
103	65	10	4	0.190476	0	0	11	8
103	66	5	6	0.285714	0	0	11	8
103	67	5	6	0.285714	0	0	11	7
103	68	5	17	0.809524	1	1	11	7
103	69	5	5	0.238095	0	0	11	7
103	70	5	9	0.428571	0	0	11	8
103	71	5	6	0.285714	1	1	11	8
103	72	10	1	0.047619	0	0	11	8
103	73	10	17	0.809524	1	0	99	8
103	74	20	12	0.571429	1	0	99	8
103	75	20	14	0.666667	1	1	99	8
103	76	5	14	0.666667	0	0	99	9
103	77	10	17	0.809524	1	1	99	8
103	78	10	15	0.714286	0	0	99	8
103	79	10	12	0.571429	0	0	99	8
103	80	20	14	0.666667	1	1	99	8
103	81	10	15	0.714286	1	0	99	8
103	82	20	17	0.809524	1	0	99	8
103	83	5	16	0.761905	0	0	99	8
103	84	20	18	0.857143	1	1	99	8
103	85	5	17	0.809524	0	0	99	8
103	86	10	13	0.619048	1	0	99	8
103	87	10	2	0.0952381	0	0	99	8
103	88	20	20	0.952381	1	1	99	8
103	89	20	19	0.904762	1	1	99	7
103	90	20	7	0.333333	0	0	99	7
103	91	10	17	0.809524	1	1	99	8
103	93	20	5	0.238095	0	0	99	8
103	94	20	21	1	1	1	99	8
103	95	20	15	0.714286	0	0	99	8
103	96	5	18	0.857143	0	0	99	8
103	97	20	11	0.52381	1	0	99	8
103	98	10	8	0.380952	0	0	99	8
103	99	5	7	0.333333	0	0	99	8
103	100	5	14	0.666667	0	0	99	8
103	101	10	2	0.0952381	0	0	99	8
103	102	20	17	0.809524	1	1	99	8
103	103	20	17	0.809524	1	1	99	8
103	104	20	14	0.666667	0	0	99	8
103	105	10	21	1	1	1	99	8
103	106	20	20	0.952381	0	0	99	8
103	107	20	14	0.666667	0	0	99	8
103	108	10	8	0.380952	0	0	99	8
103	109	5	5	0.238095	0	0	11	8
103	110	20	13	0.619048	1	0	11	8
103	111	5	5	0.238095	0	0	11	8
103	112	20	4	0.190476	1	0	11	8
103	113	5	12	0.571429	1	1	11	8
103	114	10	8	0.380952	1	1	11	8
103	115	5	21	1	1	1	11	8
103	116	5	11	0.52381	0	0	11	8
103	117	5	5	0.238095	0	0	11	8
103	118	5	4	0.190476	0	0	11	7
103	119	5	3	0.142857	0	0	11	7
103	120	5	11	0.52381	1	0	11	7
103	121	5	16	0.761905	1	1	11	8
103	122	20	6	0.285714	0	0	11	8
103	123	10	4	0.190476	0	0	11	7
103	124	10	11	0.52381	1	0	11	7
103	125	5	14	0.666667	1	1	11	7
103	126	5	10	0.47619	0	0	11	7
103	127	10	13	0.619048	1	1	11	7
103	128	5	1	0.047619	0	0	11	7
103	129	5	5	0.238095	0	0	11	7
103	130	20	19	0.904762	1	1	11	7
103	131	10	21	1	0	0	11	6
103	132	5	15	0.714286	0	0	11	6
103	133	5	7	0.333333	0	0	11	6
103	134	10	1	0.047619	0	0	11	6
103	135	5	7	0.333333	0	0	11	6
103	136	10	20	0.952381	1	1	11	6
103	137	20	2	0.0952381	0	0	11	6
103	138	10	9	0.428571	1	0	11	6
103	139	20	11	0.52381	0	0	11	7
103	140	10	7	0.333333	0	0	11	7
103	141	5	10	0.47619	0	0	11	7
103	142	10	2	0.0952381	0	0	11	7
103	143	10	3	0.142857	0	0	11	7
103	144	10	2	0.0952381	0	0	11	6
104	1	5	4	0.190476	0	0	11	7
104	2	5	5	0.238095	0	0	11	7
104	3	10	10	0.47619	1	1	11	7
104	4	5	2	0.0952381	0	0	11	7
104	5	10	4	0.190476	1	0	11	7
104	6	5	20	0.952381	1	1	11	7
104	7	10	19	0.904762	1	1	11	7
104	8	20	14	0.666667	1	1	11	7
104	9	10	4	0.190476	0	0	11	7
104	10	10	14	0.666667	1	1	11	6
104	11	5	15	0.714286	1	1	11	6
104	12	20	10	0.47619	1	0	11	7
104	13	5	12	0.571429	0	0	11	7
104	14	10	7	0.333333	1	1	11	6
104	15	5	1	0.047619	0	0	11	6
104	16	10	16	0.761905	1	1	11	6
104	17	5	8	0.380952	0	0	11	7
104	18	5	11	0.52381	0	0	11	7
104	19	5	1	0.047619	0	0	11	7
104	20	20	5	0.238095	1	1	11	7
104	21	10	4	0.190476	0	0	11	7
104	22	20	4	0.190476	1	0	11	6
104	23	5	2	0.0952381	0	0	11	6
104	24	10	10	0.47619	1	1	11	6
104	25	5	12	0.571429	1	1	11	6
104	26	5	14	0.666667	1	1	11	6
104	27	5	4	0.190476	0	0	11	6
104	28	20	1	0.047619	0	0	11	6
104	29	10	5	0.238095	0	0	11	5
104	30	10	7	0.333333	1	1	11	5
104	31	5	4	0.190476	0	0	11	5
104	32	5	10	0.47619	1	0	11	6
104	33	5	6	0.285714	0	0	11	6
104	34	5	18	0.857143	0	0	11	6
104	35	10	9	0.428571	1	0	11	6
104	36	20	20	0.952381	1	1	11	6
104	37	20	20	0.952381	1	1	99	5
104	38	20	15	0.714286	1	1	99	5
104	39	20	11	0.52381	1	1	99	5
104	40	10	3	0.142857	0	0	99	5
104	41	10	18	0.857143	1	1	99	6
104	42	5	14	0.666667	1	0	99	6
104	43	10	14	0.666667	1	1	99	5
104	44	10	21	1	1	1	99	5
104	45	20	17	0.809524	1	1	99	5
104	46	10	5	0.238095	0	0	99	6
104	47	10	15	0.714286	1	1	99	6
104	48	10	13	0.619048	1	1	99	5
104	49	10	14	0.666667	1	1	99	6
104	50	20	15	0.714286	1	1	99	5
104	51	5	16	0.761905	0	0	99	5
104	52	5	6	0.285714	0	0	99	5
104	53	5	13	0.619048	0	0	99	6
104	54	20	8	0.380952	0	0	99	6
104	55	20	1	0.047619	0	0	99	6
104	56	20	4	0.190476	0	0	99	6
104	57	10	15	0.714286	1	1	99	6
104	58	20	7	0.333333	0	0	99	6
104	59	20	14	0.666667	1	1	99	6
104	60	10	13	0.619048	1	0	99	6
104	61	5	20	0.952381	0	0	99	5
104	62	20	12	0.571429	1	1	99	5
104	63	20	14	0.666667	1	0	99	5
104	64	20	17	0.809524	1	1	99	6
104	65	10	21	1	1	1	99	5
104	66	20	20	0.952381	1	1	99	5
104	67	20	21	1	1	1	99	6
104	68	5	16	0.761905	0	0	99	6
104	69	20	18	0.857143	1	1	99	6
104	70	20	14	0.666667	1	1	99	6
104	71	10	15	0.714286	1	1	99	5
104	72	20	19	0.904762	1	1	99	5
104	73	5	1	0.047619	0	0	11	6
104	74	5	13	0.619048	0	0	11	6
104	75	5	6	0.285714	0	0	11	7
104	76	5	15	0.714286	1	1	11	7
104	77	20	19	0.904762	1	1	11	7
104	78	5	14	0.666667	0	0	11	6
104	79	10	19	0.904762	1	1	11	6
104	80	10	13	0.619048	1	1	11	6
104	81	5	7	0.333333	0	0	11	6
104	82	10	1	0.047619	0	0	11	6
104	83	10	17	0.809524	1	0	11	5
104	84	20	11	0.52381	1	0	11	5
104	85	5	2	0.0952381	0	0	11	5
104	86	10	6	0.285714	0	0	11	5
104	87	10	8	0.380952	0	0	11	5
104	88	5	4	0.190476	0	0	11	5
104	89	10	10	0.47619	1	0	11	5
104	90	10	9	0.428571	0	0	11	6
104	91	10	7	0.333333	0	0	11	5
104	92	20	2	0.0952381	0	0	11	4
104	93	10	6	0.285714	0	0	11	5
104	94	5	2	0.0952381	0	0	11	5
104	95	5	11	0.52381	0	0	11	4
104	96	5	5	0.238095	0	0	11	4
104	97	5	3	0.142857	0	0	11	6
104	98	10	3	0.142857	0	0	11	6
104	99	5	19	0.904762	1	1	11	6
104	100	5	8	0.380952	0	0	11	6
104	101	5	10	0.47619	0	0	11	6
104	102	10	5	0.238095	0	0	11	6
104	103	20	13	0.619048	1	0	11	6
104	104	5	6	0.285714	0	0	11	6
104	105	5	20	0.952381	1	1	11	6
104	106	20	6	0.285714	1	0	11	6
104	107	5	11	0.52381	0	0	11	6
104	108	20	6	0.285714	1	0	11	6
104	109	10	8	0.380952	1	1	99	6
104	110	20	18	0.857143	1	1	99	6
104	111	20	4	0.190476	0	0	99	6
104	112	20	18	0.857143	1	1	99	6
104	113	10	9	0.428571	0	0	99	6
104	114	20	6	0.285714	0	0	99	6
104	115	5	18	0.857143	1	1	99	6
104	116	20	10	0.47619	1	1	99	6
104	117	10	20	0.952381	1	1	99	6
104	118	5	19	0.904762	0	0	99	5
104	119	20	17	0.809524	1	1	99	5
104	120	10	8	0.380952	0	0	99	6
104	121	20	10	0.47619	1	0	99	6
104	122	10	19	0.904762	1	1	99	6
104	123	5	14	0.666667	0	0	99	6
104	124	20	13	0.619048	1	0	99	6
104	125	5	8	0.380952	0	0	99	6
104	126	10	20	0.952381	1	1	99	6
104	127	5	5	0.238095	0	0	99	5
104	128	20	19	0.904762	1	1	99	5
104	129	10	20	0.952381	1	1	99	6
104	130	20	17	0.809524	1	1	99	5
104	131	20	17	0.809524	1	1	99	4
104	132	10	9	0.428571	0	0	99	5
104	133	10	15	0.714286	1	1	99	4
104	134	5	19	0.904762	0	0	99	5
104	135	20	19	0.904762	1	1	99	5
104	136	10	5	0.238095	0	0	99	4
104	137	10	15	0.714286	1	0	99	4
104	138	20	16	0.761905	1	0	99	4
104	139	20	13	0.619048	0	0	99	3
104	140	20	11	0.52381	0	0	99	4
104	141	20	20	0.952381	1	1	99	4
104	142	20	4	0.190476	0	0	99	5
104	143	20	8	0.380952	0	0	99	4
104	144	10	3	0.142857	0	0	99	4
105	1	20	20	0.952381	1	1	99	7
105	2	10	12	0.571429	1	1	99	7
105	3	5	19	0.904762	0	0	99	7
105	4	5	18	0.857143	0	0	99	7
105	5	20	16	0.761905	1	1	99	7
105	6	10	3	0.142857	0	0	99	8
105	7	20	20	0.952381	1	1	99	8
105	8	20	20	0.952381	1	1	99	8
105	9	20	14	0.666667	0	0	99	8
105	10	20	2	0.0952381	0	0	99	8
105	11	10	1	0.047619	0	0	99	8
105	12	10	15	0.714286	1	1	99	8
105	13	10	18	0.857143	1	1	99	8
105	14	10	15	0.714286	0	0	99	9
105	15	20	1	0.047619	0	0	99	8
105	16	10	16	0.761905	0	0	99	9
105	17	5	10	0.47619	0	0	99	9
105	18	10	11	0.52381	0	0	99	9
105	19	20	16	0.761905	1	0	99	8
105	20	20	16	0.761905	1	1	99	7
105	21	5	2	0.0952381	0	0	99	7
105	22	20	19	0.904762	1	1	99	7
105	23	20	8	0.380952	0	0	99	7
105	24	10	16	0.761905	0	0	99	7
105	25	20	6	0.285714	0	0	99	7
105	26	20	13	0.619048	1	1	99	7
105	27	10	10	0.47619	0	0	99	7
105	28	20	9	0.428571	0	0	99	8
105	29	10	19	0.904762	1	0	99	7
105	30	10	11	0.52381	0	0	99	7
105	31	5	10	0.47619	0	0	99	7
105	32	20	18	0.857143	1	1	99	8
105	33	20	8	0.380952	0	0	99	7
105	34	20	18	0.857143	1	1	99	7
105	35	20	13	0.619048	0	0	99	8
105	36	5	18	0.857143	0	0	99	8
105	37	5	14	0.666667	0	0	11	7
105	38	5	4	0.190476	0	0	11	7
105	39	10	1	0.047619	0	0	11	7
105	40	5	14	0.666667	1	0	11	8
105	41	5	2	0.0952381	0	0	11	8
105	42	20	4	0.190476	0	0	11	8
105	43	5	7	0.333333	0	0	11	8
105	44	5	17	0.809524	1	0	11	8
105	45	5	9	0.428571	0	0	11	8
105	46	10	13	0.619048	1	0	11	8
105	47	5	2	0.0952381	0	0	11	9
105	48	5	6	0.285714	0	0	11	9
105	49	5	5	0.238095	0	0	11	8
105	50	20	7	0.333333	0	0	11	9
105	51	5	21	1	1	1	11	9
105	52	20	18	0.857143	1	0	11	9
105	53	10	10	0.47619	0	0	11	9
105	54	5	8	0.380952	0	0	11	9
105	55	10	13	0.619048	0	0	11	8
105	56	10	7	0.333333	0	0	11	9
105	57	10	1	0.047619	0	0	11	9
105	58	5	4	0.190476	0	0	11	9
105	59	5	11	0.52381	0	0	11	9
105	60	20	12	0.571429	1	1	11	9
105	61	10	6	0.285714	0	0	11	9
105	62	20	7	0.333333	0	0	11	8
105	63	10	18	0.857143	1	1	11	7
105	64	10	16	0.761905	0	0	11	8
105	65	5	19	0.904762	1	1	11	8
105	66	5	4	0.190476	0	0	11	7
105	67	5	9	0.428571	0	0	11	8
105	68	20	10	0.47619	0	0	11	8
105	69	10	6	0.285714	0	0	11	8
105	70	10	9	0.428571	0	0	11	8
105	71	5	7	0.333333	0	0	11	7
105	72	10	2	0.0952381	0	0	11	7
105	73	10	17	0.809524	1	1	99	8
105	74	20	5	0.238095	0	0	99	8
105	75	10	16	0.761905	1	0	99	8
105	76	10	9	0.428571	0	0	99	8
105	77	5	18	0.857143	0	0	99	8
105	78	20	8	0.380952	0	0	99	8
105	79	20	16	0.761905	1	1	99	8
105	80	10	13	0.619048	0	0	99	8
105	81	20	10	0.47619	0	0	99	8
105	82	10	7	0.333333	0	0	99	8
105	83	10	21	1	1	1	99	7
105	84	20	19	0.904762	1	0	99	7
105	85	20	16	0.761905	1	0	99	8
105	86	20	1	0.047619	0	0	99	8
105	87	20	8	0.380952	0	0	99	8
105	88	5	2	0.0952381	0	0	99	9
105	89	20	15	0.714286	1	0	99	9
105	90	10	20	0.952381	0	0	99	9
105	91	5	9	0.428571	0	0	99	8
105	92	10	7	0.333333	0	0	99	8
105	93	20	19	0.904762	1	1	99	8
105	94	5	8	0.380952	0	0	99	8
105	95	20	15	0.714286	0	0	99	8
105	97	20	19	0.904762	1	1	99	8
105	98	20	11	0.52381	0	0	99	7
105	99	20	17	0.809524	1	0	99	7
105	100	20	8	0.380952	0	0	99	7
105	101	20	15	0.714286	0	0	99	7
105	102	5	17	0.809524	0	0	99	7
105	103	20	5	0.238095	0	0	99	7
105	104	5	20	0.952381	0	0	99	8
105	105	20	13	0.619048	0	0	99	7
105	106	10	17	0.809524	1	1	99	7
105	107	10	8	0.380952	0	0	99	7
105	108	10	15	0.714286	0	0	99	8
105	109	10	5	0.238095	0	0	11	7
105	110	5	5	0.238095	0	0	11	8
105	111	5	2	0.0952381	0	0	11	7
105	112	5	9	0.428571	0	0	11	8
105	113	5	21	1	1	1	11	7
105	114	10	12	0.571429	0	0	11	7
105	115	20	12	0.571429	1	1	11	7
105	116	10	5	0.238095	0	0	11	7
105	117	20	4	0.190476	0	0	11	8
105	118	5	10	0.47619	0	0	11	7
105	119	5	14	0.666667	0	0	11	7
105	120	5	9	0.428571	0	0	11	7
105	121	5	3	0.142857	0	0	11	7
105	122	10	3	0.142857	0	0	11	7
105	123	5	14	0.666667	1	1	11	7
105	124	20	10	0.47619	0	0	11	7
105	125	5	6	0.285714	0	0	11	8
105	126	10	14	0.666667	0	0	11	8
105	127	5	5	0.238095	0	0	11	7
105	128	5	18	0.857143	1	1	11	7
105	129	5	5	0.238095	0	0	11	8
105	130	20	6	0.285714	0	0	11	8
105	131	20	19	0.904762	1	1	11	8
105	132	10	5	0.238095	0	0	11	8
105	133	10	12	0.571429	0	0	11	8
105	134	5	7	0.333333	0	0	11	8
105	135	5	2	0.0952381	0	0	11	7
105	136	5	6	0.285714	0	0	11	7
105	137	10	19	0.904762	1	1	11	8
105	138	5	20	0.952381	0	0	11	8
105	139	10	4	0.190476	0	0	11	8
105	140	10	18	0.857143	0	0	11	8
105	141	10	12	0.571429	0	0	11	8
105	142	10	2	0.0952381	0	0	11	8
105	143	20	7	0.333333	0	0	11	8
105	144	5	14	0.666667	0	0	11	8
106	1	20	5	0.238095	0	0	11	2
106	3	10	19	0.904762	0	0	11	9
106	4	10	9	0.428571	0	0	11	7
106	5	5	7	0.333333	0	0	11	7
106	6	20	14	0.666667	1	1	11	6
106	8	10	2	0.0952381	0	0	11	9
106	10	5	17	0.809524	0	0	11	8
106	11	5	7	0.333333	0	0	11	8
106	14	5	3	0.142857	0	0	11	2
106	15	5	3	0.142857	0	0	11	4
106	18	10	6	0.285714	0	0	11	3
106	22	5	17	0.809524	0	0	11	3
106	23	5	2	0.0952381	0	0	11	3
106	24	10	13	0.619048	0	0	11	8
106	25	5	8	0.380952	0	0	11	9
106	26	20	2	0.0952381	0	0	11	9
106	28	20	21	1	1	1	11	9
106	30	10	4	0.190476	0	0	11	9
106	31	5	2	0.0952381	0	0	11	4
106	33	10	4	0.190476	0	0	11	5
106	34	5	10	0.47619	0	0	11	6
106	35	10	1	0.047619	0	0	11	6
106	37	20	1	0.047619	0	0	99	1
106	42	20	6	0.285714	0	0	99	9
106	48	10	15	0.714286	1	1	99	7
106	50	20	15	0.714286	1	0	99	5
106	52	20	21	1	1	1	99	8
106	54	5	15	0.714286	0	0	99	7
106	55	5	3	0.142857	0	0	99	8
106	57	10	21	1	0	0	99	1
106	59	20	9	0.428571	0	0	99	3
106	62	20	8	0.380952	0	0	99	2
106	63	5	21	1	0	0	99	6
106	65	10	3	0.142857	0	0	99	7
106	67	20	8	0.380952	0	0	99	3
106	69	10	14	0.666667	0	0	99	3
106	70	5	15	0.714286	0	0	99	2
106	73	5	20	0.952381	0	0	11	5
106	75	20	11	0.52381	0	0	11	5
106	76	20	13	0.619048	0	0	11	4
106	78	5	16	0.761905	0	0	11	9
106	79	20	3	0.142857	0	0	11	8
106	80	5	11	0.52381	0	0	11	5
106	81	10	4	0.190476	0	0	11	8
106	82	10	13	0.619048	0	0	11	5
106	83	20	19	0.904762	0	0	11	4
106	86	5	6	0.285714	0	0	11	5
106	87	5	18	0.857143	0	0	11	5
106	94	5	8	0.380952	0	0	11	7
106	95	5	7	0.333333	0	0	11	5
106	96	5	1	0.047619	0	0	11	9
106	97	5	1	0.047619	0	0	11	8
106	105	5	5	0.238095	0	0	11	7
106	106	10	12	0.571429	0	0	11	6
106	107	5	4	0.190476	0	0	11	8
106	110	20	3	0.142857	0	0	99	9
106	111	5	20	0.952381	0	0	99	6
106	113	20	4	0.190476	0	0	99	5
106	114	5	4	0.190476	0	0	99	5
106	118	20	16	0.761905	1	0	99	4
106	119	10	13	0.619048	0	0	99	3
106	120	10	9	0.428571	0	0	99	3
106	121	20	10	0.47619	0	0	99	4
106	124	20	13	0.619048	0	0	99	9
106	126	10	10	0.47619	0	0	99	9
106	132	10	20	0.952381	1	1	99	9
106	134	20	15	0.714286	1	1	99	8
106	137	10	17	0.809524	0	0	99	6
106	138	20	17	0.809524	0	0	99	7
106	140	20	18	0.857143	1	0	99	9
106	142	10	4	0.190476	0	0	99	8
106	144	20	20	0.952381	1	1	99	9
107	1	10	19	0.904762	1	1	99	5
107	2	20	18	0.857143	1	1	99	4
107	3	10	9	0.428571	0	0	99	3
107	4	10	19	0.904762	1	1	99	4
107	5	10	16	0.761905	0	0	99	5
107	6	20	20	0.952381	1	1	99	6
107	7	10	11	0.52381	0	0	99	8
107	8	10	17	0.809524	0	0	99	7
107	9	5	20	0.952381	1	1	99	7
107	10	10	18	0.857143	1	1	99	7
107	11	5	18	0.857143	0	0	99	7
107	12	20	1	0.047619	0	0	99	6
107	13	5	13	0.619048	0	0	99	7
107	14	10	17	0.809524	1	1	99	6
107	15	20	6	0.285714	0	0	99	5
107	16	20	8	0.380952	0	0	99	8
107	17	10	2	0.0952381	0	0	99	8
107	18	20	17	0.809524	1	1	99	8
107	19	10	13	0.619048	0	0	99	8
107	20	20	11	0.52381	0	0	99	7
107	21	5	10	0.47619	0	0	99	7
107	22	10	2	0.0952381	0	0	99	8
107	23	20	11	0.52381	0	0	99	8
107	24	20	21	1	1	1	99	7
107	25	20	21	1	1	1	99	7
107	26	20	21	1	1	1	99	7
107	27	20	19	0.904762	1	0	99	8
107	28	20	9	0.428571	0	0	99	6
107	29	5	16	0.761905	1	1	99	6
107	30	5	2	0.0952381	0	0	99	7
107	31	20	15	0.714286	0	0	99	7
107	32	20	11	0.52381	0	0	99	6
107	33	20	7	0.333333	0	0	99	7
107	34	20	13	0.619048	0	0	99	8
107	35	10	14	0.666667	0	0	99	9
107	36	20	20	0.952381	1	1	99	9
107	37	10	8	0.380952	0	0	11	8
107	38	10	13	0.619048	0	0	11	7
107	40	20	16	0.761905	0	0	11	6
107	41	10	7	0.333333	0	0	11	4
107	42	10	10	0.47619	0	0	11	4
107	43	5	11	0.52381	0	0	11	3
107	44	10	4	0.190476	0	0	11	5
107	45	5	1	0.047619	0	0	11	6
107	46	20	12	0.571429	0	0	11	7
107	47	5	13	0.619048	0	0	11	7
107	48	5	5	0.238095	0	0	11	6
107	49	5	1	0.047619	0	0	11	6
107	50	5	7	0.333333	0	0	11	6
107	51	5	5	0.238095	0	0	11	7
107	52	5	16	0.761905	1	1	11	6
107	53	5	20	0.952381	1	1	11	6
107	54	5	2	0.0952381	0	0	11	6
107	55	10	16	0.761905	1	1	11	5
107	56	5	10	0.47619	0	0	11	5
107	57	10	2	0.0952381	0	0	11	7
107	58	5	7	0.333333	0	0	11	7
107	59	20	1	0.047619	0	0	11	6
107	60	5	10	0.47619	0	0	11	8
107	61	5	15	0.714286	1	0	11	6
107	62	10	2	0.0952381	0	0	11	6
107	63	10	3	0.142857	0	0	11	7
107	64	20	1	0.047619	0	0	11	6
107	65	10	12	0.571429	0	0	11	5
107	66	20	7	0.333333	0	0	11	4
107	67	20	9	0.428571	0	0	11	6
107	68	5	7	0.333333	0	0	11	7
107	69	5	10	0.47619	0	0	11	7
107	70	10	5	0.238095	0	0	11	8
107	71	10	21	1	1	1	11	6
107	72	5	6	0.285714	0	0	11	5
107	73	10	9	0.428571	0	0	99	5
107	74	20	13	0.619048	0	0	99	4
107	75	5	19	0.904762	0	0	99	7
107	76	10	16	0.761905	0	0	99	7
107	77	5	17	0.809524	1	0	99	7
107	78	20	17	0.809524	1	1	99	6
107	79	10	9	0.428571	0	0	99	7
107	80	20	18	0.857143	0	0	99	7
107	81	10	18	0.857143	1	1	99	7
107	82	10	6	0.285714	0	0	99	7
107	83	20	20	0.952381	1	0	99	8
107	84	20	9	0.428571	0	0	99	6
107	85	20	12	0.571429	0	0	99	3
107	86	10	2	0.0952381	0	0	99	3
107	87	20	17	0.809524	1	0	99	4
107	88	10	17	0.809524	1	1	99	4
107	89	20	13	0.619048	0	0	99	4
107	90	20	15	0.714286	1	1	99	4
107	91	20	16	0.761905	1	1	99	4
107	92	5	1	0.047619	0	0	99	4
107	93	10	16	0.761905	0	0	99	7
107	94	10	20	0.952381	1	1	99	8
107	95	5	14	0.666667	0	0	99	5
107	96	20	5	0.238095	0	0	99	6
107	97	10	15	0.714286	0	0	99	7
107	98	20	15	0.714286	0	0	99	5
107	99	5	8	0.380952	0	0	99	6
107	100	10	9	0.428571	0	0	99	5
107	101	10	8	0.380952	0	0	99	7
107	102	20	20	0.952381	1	1	99	5
107	103	20	14	0.666667	0	0	99	4
107	104	20	20	0.952381	1	1	99	6
107	105	20	7	0.333333	0	0	99	3
107	106	20	5	0.238095	0	0	99	3
107	107	20	12	0.571429	0	0	99	3
107	108	5	17	0.809524	0	0	99	3
107	109	10	16	0.761905	1	1	11	2
107	110	5	7	0.333333	0	0	11	3
107	111	5	11	0.52381	0	0	11	3
107	112	5	12	0.571429	0	0	11	2
107	113	5	1	0.047619	0	0	11	2
107	114	20	1	0.047619	0	0	11	4
107	115	5	9	0.428571	0	0	11	4
107	116	5	2	0.0952381	0	0	11	5
107	117	5	16	0.761905	1	1	11	5
107	118	20	3	0.142857	0	0	11	4
107	119	5	5	0.238095	0	0	11	3
107	120	10	19	0.904762	1	1	11	5
107	121	5	6	0.285714	0	0	11	4
107	122	20	21	1	1	1	11	6
107	124	10	3	0.142857	0	0	11	1
107	125	20	6	0.285714	0	0	11	2
107	126	10	9	0.428571	0	0	11	2
107	127	5	17	0.809524	0	0	11	3
107	128	5	2	0.0952381	0	0	11	6
107	129	10	5	0.238095	0	0	11	7
107	130	10	7	0.333333	0	0	11	6
107	131	20	13	0.619048	1	0	11	7
107	132	20	11	0.52381	0	0	11	6
107	133	10	13	0.619048	0	0	11	6
107	134	5	10	0.47619	0	0	11	6
107	136	10	11	0.52381	0	0	11	6
107	137	10	1	0.047619	0	0	11	4
107	138	10	5	0.238095	0	0	11	6
107	139	5	4	0.190476	0	0	11	6
107	140	10	8	0.380952	0	0	11	6
107	141	5	4	0.190476	0	0	11	7
107	142	5	11	0.52381	0	0	11	7
107	143	5	9	0.428571	0	0	11	8
107	144	10	3	0.142857	0	0	11	6
108	1	10	3	0.142857	1	NaN	11	2
108	2	20	17	0.809524	1	1	11	3
108	3	5	7	0.333333	0	0	11	2
108	4	10	14	0.666667	0	0	11	4
108	5	10	3	0.142857	1	NaN	11	4
108	6	5	7	0.333333	1	NaN	11	4
108	7	20	7	0.333333	0	0	11	4
108	8	20	11	0.52381	0	0	11	6
108	9	10	10	0.47619	0	0	11	6
108	10	10	5	0.238095	0	0	11	6
108	11	5	2	0.0952381	0	0	11	5
108	12	5	18	0.857143	0	0	11	8
108	13	5	10	0.47619	0	0	11	7
108	14	5	5	0.238095	0	0	11	5
108	15	20	8	0.380952	1	1	11	5
108	16	5	15	0.714286	0	0	11	5
108	17	5	10	0.47619	0	0	11	7
108	18	10	11	0.52381	0	0	11	6
108	19	5	5	0.238095	0	0	11	7
108	20	20	1	0.047619	0	0	11	7
108	21	10	16	0.761905	0	0	11	8
108	22	5	8	0.380952	0	0	11	8
108	23	5	6	0.285714	0	0	11	8
108	24	10	13	0.619048	0	0	11	7
108	25	5	10	0.47619	0	0	11	7
108	26	10	7	0.333333	1	NaN	11	7
108	27	5	14	0.666667	0	0	11	7
108	28	5	12	0.571429	0	0	11	8
108	29	5	1	0.047619	0	0	11	7
108	30	5	6	0.285714	0	0	11	7
108	31	5	16	0.761905	0	0	11	8
108	32	10	20	0.952381	1	1	11	8
108	33	10	1	0.047619	0	0	11	7
108	34	20	7	0.333333	0	0	11	9
108	35	5	7	0.333333	0	0	11	8
108	36	10	6	0.285714	0	0	11	7
108	37	20	15	0.714286	1	NaN	99	6
108	38	20	5	0.238095	0	0	99	6
108	39	5	20	0.952381	1	1	99	5
108	40	5	4	0.190476	0	0	99	6
108	41	20	17	0.809524	0	0	99	6
108	42	10	21	1	1	1	99	6
108	43	20	9	0.428571	0	0	99	6
108	44	20	7	0.333333	0	0	99	7
108	45	10	14	0.666667	0	0	99	6
108	46	20	15	0.714286	1	1	99	6
108	47	5	11	0.52381	0	0	99	7
108	48	20	14	0.666667	0	0	99	7
108	49	20	6	0.285714	0	0	99	7
108	50	10	11	0.52381	0	0	99	6
108	51	5	8	0.380952	0	0	99	6
108	52	20	15	0.714286	1	1	99	8
108	53	20	19	0.904762	0	0	99	7
108	54	5	15	0.714286	0	0	99	7
108	55	20	19	0.904762	0	0	99	6
108	56	20	10	0.47619	0	0	99	7
108	57	10	15	0.714286	1	1	99	7
108	58	20	19	0.904762	0	0	99	7
108	59	10	14	0.666667	0	0	99	7
108	60	10	16	0.761905	0	0	99	8
108	61	10	17	0.809524	0	0	99	8
108	62	10	2	0.0952381	0	0	99	8
108	63	10	11	0.52381	0	0	99	8
108	64	10	2	0.0952381	0	0	99	8
108	65	20	11	0.52381	0	0	99	7
108	66	20	21	1	0	0	99	7
108	67	20	14	0.666667	0	0	99	7
108	68	20	16	0.761905	0	0	99	7
108	69	20	11	0.52381	0	0	99	7
108	70	5	15	0.714286	0	0	99	7
108	71	10	21	1	1	0	99	7
108	72	10	19	0.904762	0	0	99	7
108	73	10	5	0.238095	0	0	11	7
108	74	5	4	0.190476	0	0	11	8
108	75	5	5	0.238095	0	0	11	8
108	76	5	13	0.619048	0	0	11	8
108	77	5	2	0.0952381	0	0	11	8
108	78	5	12	0.571429	0	0	11	9
108	79	5	4	0.190476	0	0	11	8
108	80	10	21	1	0	0	11	8
108	81	10	8	0.380952	0	0	11	8
108	82	10	10	0.47619	0	0	11	8
108	83	5	3	0.142857	0	0	11	8
108	84	10	11	0.52381	1	NaN	11	8
108	85	20	13	0.619048	0	0	11	7
108	86	5	14	0.666667	0	0	11	7
108	87	10	4	0.190476	0	0	11	8
108	88	10	11	0.52381	0	0	11	8
108	89	5	17	0.809524	0	0	11	8
108	90	10	3	0.142857	0	0	11	8
108	91	10	7	0.333333	0	0	11	7
108	92	20	6	0.285714	0	0	11	7
108	93	5	4	0.190476	0	0	11	7
108	94	5	18	0.857143	0	0	11	7
108	95	5	13	0.619048	0	0	11	7
108	96	5	8	0.380952	0	0	11	7
108	97	5	6	0.285714	0	0	11	7
108	98	5	6	0.285714	0	0	11	7
108	99	20	12	0.571429	0	0	11	6
108	100	10	7	0.333333	0	0	11	6
108	101	5	21	1	0	0	11	6
108	102	20	15	0.714286	1	1	11	6
108	103	20	5	0.238095	0	0	11	7
108	104	10	19	0.904762	0	0	11	7
108	105	5	14	0.666667	0	0	11	7
108	106	20	5	0.238095	0	0	11	7
108	107	5	2	0.0952381	0	0	11	6
108	108	10	3	0.142857	0	0	11	5
108	109	20	12	0.571429	0	0	99	6
108	110	5	17	0.809524	0	0	99	6
108	111	10	19	0.904762	1	1	99	6
108	112	5	14	0.666667	0	0	99	5
108	113	10	10	0.47619	0	0	99	5
108	114	20	10	0.47619	0	0	99	5
108	115	20	13	0.619048	0	0	99	5
108	116	10	14	0.666667	1	1	99	5
108	117	5	4	0.190476	0	0	99	5
108	118	5	11	0.52381	0	0	99	5
108	119	10	3	0.142857	0	0	99	6
108	120	20	16	0.761905	0	0	99	6
108	121	10	7	0.333333	0	0	99	6
108	122	20	16	0.761905	1	1	99	7
108	123	20	15	0.714286	1	1	99	6
108	124	20	18	0.857143	0	0	99	7
108	125	10	10	0.47619	0	0	99	7
108	126	10	15	0.714286	0	0	99	6
108	127	10	17	0.809524	0	0	99	6
108	128	20	9	0.428571	0	0	99	7
108	129	10	16	0.761905	1	1	99	7
108	130	5	21	1	0	0	99	7
108	131	10	19	0.904762	0	0	99	8
108	132	20	21	1	0	0	99	7
108	133	5	21	1	0	0	99	7
108	134	20	15	0.714286	0	0	99	7
108	135	20	4	0.190476	0	0	99	7
108	136	20	5	0.238095	0	0	99	7
108	137	20	14	0.666667	1	1	99	8
108	138	20	1	0.047619	0	0	99	7
108	139	20	21	1	1	1	99	7
108	140	20	21	1	1	1	99	7
108	141	20	20	0.952381	1	1	99	7
108	142	10	20	0.952381	0	0	99	7
108	143	20	10	0.47619	0	0	99	7
108	144	10	9	0.428571	0	0	99	7
